# Supplementary material for: High expression of SMARCA4 or SMARCA2 is frequently associated with an opposite prognosis in cancer
Source: Sci Rep. 2018 Feb 1;8:2043. doi: 10.1038/s41598-018-20217-3 (PMC5794756; doi:10.1038/s41598-018-20217-3)
Supplement: Supplementary file 2 — Supplementary Table S3 [file 41598_2018_20217_MOESM2_ESM.xlsx]

## Sheet: Hoja1
Supplementary Table S3. List of types tumors analyzed from TCGA.
TCGA name	Tumor Name	N (normal tissue)	N (tumor)
BLCA	Bladder Urothelial Carcinoma	19	414
BRCA	Breast Invasive Carcinoma	113	1109
CESC	Cervical Squamous Cell Carcinoma and Endocervical Adenocarcinoma	3	306
COAD	Colon Adenocarcinoma	41	480
ESCA	Esophageal Carcinoma	11	162
GBM	Glioblastoma Multiforme	5	169
HNSC	Head and Neck Squamouse Cell Carcinoma	44	502
KIRC	Kidney Renal Clear Cell Carcinoma	72	539
KIRP	Kidney Renal Papillary Cell Carcinoma	32	289
LAML	Acute Myeloid Leukemia		151
LGG	Brain Lower Grade Glioma		529
LIHC	Liver Hepatocellular Carcinoma	50	374
LUAD	Lung Adenocarcinoma	59	535
LUSC	Lung Squamous Cell Carcinoma	49	502
OV	Ovarian Serous Cystadenocarcinoma		379
PAAD	Pancreatic Adenocarcinoma	4	178
PRAD	Prostate Adenocarcinoma	52	499
SARC	Sarcoma	2	263
SKCM	Skin Cutaneous Melanoma	1	471
STAD	Stomach Adenocarcinoma	32	375
THCA	Thyroid Carcinoma	58	510
UCEC	Uterine Corpus Endometrial Carcinoma	35	552
