# Supplementary material for: High expression of SMARCA4 or SMARCA2 is frequently associated with an opposite prognosis in cancer
Source: Sci Rep. 2018 Feb 1;8:2043. doi: 10.1038/s41598-018-20217-3 (PMC5794756; doi:10.1038/s41598-018-20217-3)
Supplement: Supplementary file 3 — Supplementary Table S4 [file 41598_2018_20217_MOESM3_ESM.xlsx]

## Sheet: LIHC_SMARCA2
Supplementary Table S4.1. List of filenames downloaded from TCGA. LIHC tumors with high or low levels of SMARCA2
LIHC tumors selected with LOW levels of SMARCA2
7f725b69-8725-4b10-b5c3-24220ddfc144.FPKM-UQ.txt
307505d6-f810-4952-9959-c7cfb7e55f48.FPKM-UQ.txt
77e29a20-68d3-4881-a3ac-a564359bbc05.FPKM-UQ.txt
5ead465c-2dae-4ae2-97a1-5b98e9e013ec.FPKM-UQ.txt
c13fb7ac-2ff4-49ae-b925-216f74bb642b.FPKM-UQ.txt
a762a98f-9041-47e2-8561-46fa6e396f12.FPKM-UQ.txt
b7e1f458-b426-4e4e-b4db-e0472396198b.FPKM-UQ.txt
6c5d7153-44a6-4b5a-97fb-d85f0c11ce2d.FPKM-UQ.txt
c45cd340-4895-400a-a50e-19df90b67355.FPKM-UQ.txt
7e89e4df-ec9b-4c7c-a8ee-e8caf854470b.FPKM-UQ.txt
LIHC tumors selected with HIGH levels of SMARCA2
05efced9-d60f-43ea-9b61-c6efaf902e7d.FPKM-UQ.txt
8e825388-620f-4d87-8ed3-84ae6b5b7dbe.FPKM-UQ.txt
a752bb9d-7530-4760-b760-b64b9930c0f0.FPKM-UQ.txt
0af9253b-06d3-44ad-a30d-564d9becf487.FPKM-UQ.txt
014b9b85-3128-416b-93d4-7ace3b676d4e.FPKM-UQ.txt
eed21a5a-30db-45a0-9b60-3f6a91b38cb6.FPKM-UQ.txt
4434db0c-75d6-4616-8c7f-57d48e3296c1.FPKM-UQ.txt
7a0ac078-cd90-49f2-b396-3ba1b4525473.FPKM-UQ.txt
0ab21a73-a03d-4ef6-954b-460e7ca4ae6d.FPKM-UQ.txt
179c5822-3d5a-42b9-adeb-46a2fefd3df8.FPKM-UQ.txt

## Sheet: LIHC_SMARCA4
Supplementary Table S4.2. List of filenames downloaded from TCGA. LIHC tumors with high or low levels of SMARCA4
LIHC tumors selected with LOW levels of SMARCA4
dca954fa-a77e-4b8e-aa6f-963c574e0615.FPKM-UQ.txt
3b8cbefc-0e22-44c7-bbf8-3227389d0c27.FPKM-UQ.txt
b3980a43-0b57-4fa9-8ca8-ffa4809202f1.FPKM-UQ.txt
ae838393-741d-4210-b398-4cde0997bd94.FPKM-UQ.txt
d8f716d2-b23c-47f1-9437-6e95e4ff5532.FPKM-UQ.txt
98380eb7-4de1-4e3a-989c-eedf6eec2977.FPKM-UQ.txt
f12dd1af-3bf8-4122-a18d-ea5619056430.FPKM-UQ.txt
255b8e0d-ab0e-4d19-bffb-59e9329af962.FPKM-UQ.txt
1451300d-dbc4-4bcc-b18c-3a61046ed94f.FPKM-UQ.txt
a5d93423-8bf0-47df-be23-beb6fd481b29.FPKM-UQ.txt
LIHC tumors selected with HIGH levels of SMARCA4
d5fd715a-cf6d-4b29-ad9d-b3e58c55262a.FPKM-UQ.txt
c45cd340-4895-400a-a50e-19df90b67355.FPKM-UQ.txt
dcf5a350-7cff-475a-8f53-376422f990eb.FPKM-UQ.txt
a762a98f-9041-47e2-8561-46fa6e396f12.FPKM-UQ.txt
e621bfc8-6557-450e-8e4a-3f754294cb20.FPKM-UQ.txt
c7fd15b5-1f15-4fe9-b3ce-77bf232bd110.FPKM-UQ.txt
9c7ed831-de1d-40ea-9b7b-5076a8645732.FPKM-UQ.txt
8040a1f5-5f45-4e92-9f77-78e123afa270.FPKM-UQ.txt
13240f8b-ae36-4f5f-8e95-2c9d0c83e58c.FPKM-UQ.txt
ee932a7b-ec6c-42dc-8290-5cf00932f495.FPKM-UQ.txt

## Sheet: KIRC_SMARCA2
Supplementary Table S4.3. List of filenames downloaded from TCGA. KIRC tumors with high or low levels of SMARCA2.
KIRC tumors selected with LOW levels of SMARCA2
405e401d-d3fc-468c-8c63-c8dddf9b3ee3.FPKM-UQ.txt
3f525b6f-e66f-455f-90ad-8adc27da7045.FPKM-UQ.txt
de3d2ca0-d59f-46b3-9b15-fad972cfa86e.FPKM-UQ.txt
98d62da5-20c1-412a-a75b-9e004574b7ee.FPKM-UQ.txt
6d221ee7-2444-464e-9782-e83df2e203fa.FPKM-UQ.txt
b9ab3494-7186-4df1-9aac-75777ce3a8ed.FPKM-UQ.txt
22b2ac9e-b6d4-415e-b7ab-7c3c85c8d215.FPKM-UQ.txt
2950c137-45e0-458f-987f-31de7f7befc4.FPKM-UQ.txt
27348a04-4203-4990-ba27-4bde0422932b.FPKM-UQ.txt
07ef65b6-3ad2-4e51-809f-738283978aba.FPKM-UQ.txt
KIRC tumors selected with HIGH levels of SMARCA2
3ac10a9b-801d-4e87-8b8d-33f1c7eed2bd.FPKM-UQ.txt
f7b97473-d095-419b-98ca-f9212f037893.FPKM-UQ.txt
3582b129-85dc-49f5-bcfb-bc409ab90080.FPKM-UQ.txt
5d065eaa-e3a8-420e-b983-c1a80e713ac9.FPKM-UQ.txt
e1c0a5ef-a95e-41c8-9c03-60cb6b767709.FPKM-UQ.txt
a7ba8570-638d-4ec3-a02e-e861114ce097.FPKM-UQ.txt
476bae8b-1fb6-4c6c-98ae-2a779a718e6f.FPKM-UQ.txt
f9e98164-b7e5-4d58-a4ba-d6947d832088.FPKM-UQ.txt
4803ca9c-59c4-4330-b8f7-e3eb4a01ebb6.FPKM-UQ.txt
299d62a1-2235-411e-af1c-e9c32414d350.FPKM-UQ.txt

## Sheet: KIRC_SMARCA4
Supplementary Table S4.4. List of filenames downloaded from TCGA. KIRC tumors with high or low levels of SMARCA4
KIRC tumors selected with LOW levels of SMARCA4
4803ca9c-59c4-4330-b8f7-e3eb4a01ebb6.FPKM-UQ.txt
1958cf80-bec7-4b92-9338-7a2da94dfb68.FPKM-UQ.txt
91f4add6-50e3-48a0-b332-2946389309db.FPKM-UQ.txt
98d62da5-20c1-412a-a75b-9e004574b7ee.FPKM-UQ.txt
4e30632f-e8ad-4a99-97ba-94d89a08bc19.FPKM-UQ.txt
b2842754-010e-4f64-905d-89ef3eab3dc9.FPKM-UQ.txt
7ac46b6d-5042-4aa9-946d-b75a13d3747f.FPKM-UQ.txt
ba514dbb-42e6-44fd-9c72-73839e1226e6.FPKM-UQ.txt
38a90283-962c-482d-99f1-bcb8cfb568bc.FPKM-UQ.txt
b7225be0-787a-410c-9a4b-cf8236a43c61.FPKM-UQ.txt
KIRC tumors selected with HIGH levels of SMARCA4
bd557612-d93b-4524-9a53-f637c6f4c34c.FPKM-UQ.txt
9fbf27fa-c33d-443c-a50e-74c731cdeccd.FPKM-UQ.txt
74820fcd-2e21-4de7-aabf-bdea4842046a.FPKM-UQ.txt
53bbcddc-bbee-4a5c-ae1b-f68a5e7ef01c.FPKM-UQ.txt
37a2db43-317f-475b-8379-960202fba684.FPKM-UQ.txt
064910fa-3648-4324-b958-47a3b89fe4b5.FPKM-UQ.txt
b421429a-e4fa-4894-9cdb-6f343cf4fabd.FPKM-UQ.txt
f78e0f6e-6a64-4725-bab0-9b13ad036332.FPKM-UQ.txt
956e52f2-475c-4aa3-9e99-0912e4612314.FPKM-UQ.txt
44c147cc-537b-41f4-bff7-9ccef7d5d7a9.FPKM-UQ.txt
