# Supplementary material for: High expression of SMARCA4 or SMARCA2 is frequently associated with an opposite prognosis in cancer
Source: Sci Rep. 2018 Feb 1;8:2043. doi: 10.1038/s41598-018-20217-3 (PMC5794756; doi:10.1038/s41598-018-20217-3)
Supplement: Supplementary file 4 — Supplementary Table S5 [file 41598_2018_20217_MOESM4_ESM.xlsx]

## Sheet: Upregulated
Supplementary Table S5. List of genes upregulated in SMARCA4-high versus the SMARCA4-low Liver hepatocellular Carcinoma (LIHC) tumors
Ensemble gene name	Gene Symbol	p-value	Fold Change
ENSG00000127616	SMARCA4	3.50111e-07	4.04669
ENSG00000071564	TCF3	7.03878e-07	3.7647
ENSG00000157657	ZNF618	1.29385e-06	3.54141
ENSG00000090372	STRN4	1.90441e-06	2.08691
ENSG00000065491	TBC1D22B	2.38003e-06	2.0959
ENSG00000129351	ILF3	2.56317e-06	2.25987
ENSG00000124574	ABCC10	5.13205e-06	2.8132
ENSG00000160207	HSF2BP	5.70434e-06	3.29624
ENSG00000126464	PRR12	8.15226e-06	2.77483
ENSG00000160229	ZNF66	8.42032e-06	4.03242
ENSG00000130669	PAK4	9.13023e-06	2.69991
ENSG00000159128	IFNGR2	1.16341e-05	2.75364
ENSG00000196705	ZNF431	1.46148e-05	3.29945
ENSG00000163975	MELTF	1.56749e-05	11.8174
ENSG00000137269	LRRC1	1.89355e-05	3.6237
ENSG00000180044	C3orf80	2.27329e-05	4.12138
ENSG00000105576	TNPO2	2.96755e-05	2.12038
ENSG00000143569	UBAP2L	3.25585e-05	2.16915
ENSG00000167470	MIDN	3.58507e-05	2.02587
ENSG00000186111	PIP5K1C	3.81871e-05	2.58881
ENSG00000227500	SCAMP4	4.18313e-05	2.22493
ENSG00000105486	LIG1	4.54287e-05	2.08631
ENSG00000105771	SMG9	4.8055e-05	2.27218
ENSG00000225920	RIMKLBP2	4.98293e-05	2.7189
ENSG00000117139	KDM5B	5.16781e-05	2.37879
ENSG00000104885	DOT1L	6.2239e-05	2.66648
ENSG00000105677	TMEM147	6.52141e-05	2.29962
ENSG00000198792	TMEM184B	6.8121e-05	2.03691
ENSG00000181588	MEX3D	8.27413e-05	2.71352
ENSG00000161202	DVL3	0.000101838	2.01207
ENSG00000072518	MARK2	0.000113596	2.25899
ENSG00000279653	LLNLR-304A6	0.000117149	5.50034
ENSG00000197951	ZNF71	0.000119745	2.36706
ENSG00000162522	KIAA1522	0.000120048	4.0777
ENSG00000163558	PRKCI	0.000136993	2.12491
ENSG00000180730	SHISA2	0.000141831	4.79862
ENSG00000163872	YEATS2	0.00014211	2.36821
ENSG00000105556	MIER2	0.000145089	2.68443
ENSG00000272398	CD24	0.000150955	5.4411
ENSG00000189420	ZFP92	0.000158672	5.42011
ENSG00000137073	UBAP2	0.000158955	2.1326
ENSG00000160336	ZNF761	0.000165745	2.97186
ENSG00000105738	SIPA1L3	0.000166556	4.35391
ENSG00000104936	DMPK	0.000176363	2.58569
ENSG00000124766	SOX4	0.000177116	4.76861
ENSG00000102225	CDK16	0.000178174	3.27614
ENSG00000239912	RPL39P36	0.000189961	3.05335
ENSG00000089351	GRAMD1A	0.000200844	2.6746
ENSG00000080845	DLGAP4	0.00023157	2.21332
ENSG00000142039	CCDC97	0.000234799	2.63769
ENSG00000278259	MYO19	0.000236705	2.33375
ENSG00000154370	TRIM11	0.000241864	2.60777
ENSG00000127334	DYRK2	0.00024379	2.17782
ENSG00000136213	CHST12	0.000247592	2.15105
ENSG00000160796	NBEAL2	0.00025825	2.76879
ENSG00000123136	DDX39A	0.000259736	2.55489
ENSG00000233527	ZNF529-AS1	0.000271795	2.85638
ENSG00000064932	SBNO2	0.000283845	2.01747
ENSG00000152454	ZNF256	0.000285383	3.14591
ENSG00000228413	AC024937	0.000302054	5.65683
ENSG00000213923	CSNK1E	0.000304153	2.19507
ENSG00000143190	POU2F1	0.000322496	2.08365
ENSG00000280128	XXbac-BPG283O16	0.000333509	2.86424
ENSG00000167637	ZNF283	0.000335982	3.12668
ENSG00000226686	LINC01535	0.000337595	6.78161
ENSG00000160191	PDE9A	0.000355079	3.43986
ENSG00000152439	ZNF773	0.000355169	2.67302
ENSG00000132003	ZSWIM4	0.000362156	2.69105
ENSG00000230124	ACBD6	0.00037021	2.12557
ENSG00000267481	CTC-559E9	0.0003775	2.26622
ENSG00000061936	SFSWAP	0.000410081	2.23786
ENSG00000185379	RAD51D	0.000421835	2.17142
ENSG00000173950	XXYLT1	0.000445807	2.37531
ENSG00000231074	HCG18	0.000456244	2.13392
ENSG00000125733	TRIP10	0.000456606	2.15648
ENSG00000196247	ZNF107	0.000457053	2.59916
ENSG00000160753	RUSC1	0.000457923	2.87015
ENSG00000160190	SLC37A1	0.000475377	2.71066
ENSG00000196417	ZNF765	0.000497192	2.02576
ENSG00000277459	RP11-732A21	0.000503989	2.73046
ENSG00000088247	KHSRP	0.000510914	2.19024
ENSG00000224020	MIR181A2HG	0.000511567	6.63128
ENSG00000081665	ZNF506	0.000528612	2.22539
ENSG00000143622	RIT1	0.000530405	2.02876
ENSG00000267474	CTC-548K16	0.000532434	4.58078
ENSG00000138439	FAM117B	0.000545322	2.94914
ENSG00000116580	GON4L	0.0005571	2.08587
ENSG00000134253	TRIM45	0.000560129	2.7567
ENSG00000143157	POGK	0.000584523	2.42308
ENSG00000163932	PRKCD	0.000591227	2.56392
ENSG00000240889	NDUFB2-AS1	0.000602571	2.00997
ENSG00000162929	KIAA1841	0.000605951	2.71331
ENSG00000164983	TMEM65	0.000621696	3.22259
ENSG00000079313	REXO1	0.000634646	2.05006
ENSG00000143294	PRCC	0.000635635	2.02466
ENSG00000079805	DNM2	0.000650926	2.1372
ENSG00000173040	EVC2	0.000659384	5.62706
ENSG00000132017	DCAF15	0.000664686	2.05863
ENSG00000117625	RCOR3	0.000666682	2.20913
ENSG00000162714	ZNF496	0.000678052	2.70946
ENSG00000181666	HKR1	0.000682518	2.14352
ENSG00000112312	GMNN	0.000685783	3.99347
ENSG00000183647	ZNF530	0.000697754	2.43631
ENSG00000107443	CCNJ	0.000703029	4.73987
ENSG00000256087	ZNF432	0.000717544	2.52031
ENSG00000196418	ZNF124	0.000717981	2.88926
ENSG00000102385	DRP2	0.000718165	9.3713
ENSG00000058453	CROCC	0.000723195	2.27253
ENSG00000030110	BAK1	0.000724827	3.12812
ENSG00000260400	RP11-119F7	0.00072872	4.64333
ENSG00000123143	PKN1	0.000741757	2.39352
ENSG00000062370	ZNF112	0.000798573	2.55449
ENSG00000179051	RCC2	0.000810425	2.41269
ENSG00000108175	ZMIZ1	0.000838569	2.0356
ENSG00000204604	ZNF468	0.000854181	2.51738
ENSG00000235872	RP11-335O4	0.000858906	24.6139
ENSG00000213024	NUP62	0.000894518	2.09862
ENSG00000234134	RP11-383C5	0.000899612	7.15013
ENSG00000071051	NCK2	0.000907243	2.94507
ENSG00000198182	ZNF607	0.000916111	2.95739
ENSG00000139645	ANKRD52	0.000932485	2.53035
ENSG00000061273	HDAC7	0.000943633	2.28566
ENSG00000102007	PLP2	0.000961051	8.61401
ENSG00000196338	NLGN3	0.000969521	2.37391
ENSG00000279198	CTD-2231E14	0.00097325	6.51264
ENSG00000104897	SF3A2	0.00103512	3.07573
ENSG00000173926	MARCH3	0.00103628	4.39689
ENSG00000273069	RP5-1186P10	0.0010618	4.30547
ENSG00000130940	CASZ1	0.00107445	2.24905
ENSG00000180263	FGD6	0.0010865	2.84126
ENSG00000104880	ARHGEF18	0.00110372	3.56686
ENSG00000197965	MPZL1	0.00110525	2.2051
ENSG00000114554	PLXNA1	0.00111361	3.1396
ENSG00000183814	LIN9	0.00113876	2.28929
ENSG00000161888	SPC24	0.00114312	4.1022
ENSG00000143502	SUSD4	0.00117522	10.7666
ENSG00000110583	NAA40	0.00119605	2.13293
ENSG00000267080	ASB16-AS1	0.00122177	2.19838
ENSG00000196458	ZNF605	0.00123417	2.88272
ENSG00000112242	E2F3	0.00124179	2.76125
ENSG00000236545	AP001619	0.00126124	27.3675
ENSG00000176619	LMNB2	0.00127304	4.23798
ENSG00000076944	STXBP2	0.00129627	2.14195
ENSG00000138311	ZNF365	0.00129866	3.64342
ENSG00000106144	CASP2	0.00129931	2.57568
ENSG00000175730	BAK1P1	0.00130415	4.36156
ENSG00000204650	CRHR1-IT1	0.0013103	2.89433
ENSG00000105355	PLIN3	0.00131472	2.51394
ENSG00000196526	AFAP1	0.00132193	2.39626
ENSG00000134780	DAGLA	0.00134747	4.36444
ENSG00000198625	MDM4	0.00137777	2.1338
ENSG00000266944	AC005262	0.00137973	18.2043
ENSG00000278917	RP11-15A1	0.00138984	5.53335
ENSG00000162878	PKDCC	0.00139664	4.79598
ENSG00000105173	CCNE1	0.00139744	6.45431
ENSG00000062822	POLD1	0.0014104	2.47779
ENSG00000089639	GMIP	0.00145985	2.62951
ENSG00000243678	NME2	0.00147632	2.08282
ENSG00000197880	MDS2	0.00151715	3.07987
ENSG00000147676	MAL2	0.00153092	3.07095
ENSG00000118707	TGIF2	0.00155611	2.34321
ENSG00000130726	TRIM28	0.00155927	2.2728
ENSG00000079462	PAFAH1B3	0.00158567	7.18943
ENSG00000169330	KIAA1024	0.00158707	4.17105
ENSG00000132359	RAP1GAP2	0.00159973	5.01738
ENSG00000235565	#N/A	0.00164971	3.81029
ENSG00000104856	RELB	0.00168453	2.22134
ENSG00000221955	SLC12A8	0.00169503	3.17339
ENSG00000124920	MYRF	0.00170141	4.90694
ENSG00000013619	MAMLD1	0.0017045	6.20536
ENSG00000167476	JSRP1	0.00180826	3.30939
ENSG00000119574	ZBTB45	0.00181838	2.1938
ENSG00000179168	GGN	0.00188697	2.68867
ENSG00000172081	MOB3A	0.00190634	2.0226
ENSG00000162458	FBLIM1	0.00191923	2.98675
ENSG00000177045	SIX5	0.00192164	2.15074
ENSG00000160877	NACC1	0.00192225	2.64653
ENSG00000160310	PRMT2	0.00192895	2.26682
ENSG00000075218	GTSE1	0.00194944	4.01644
ENSG00000151651	ADAM8	0.00198846	2.8749
ENSG00000176749	CDK5R1	0.00199455	2.6569
ENSG00000115268	RPS15	0.00202042	2.38528
ENSG00000159166	LAD1	0.00202194	7.52197
ENSG00000075702	WDR62	0.00204571	3.91531
ENSG00000123159	GIPC1	0.00206224	2.28189
ENSG00000162510	MATN1	0.00210181	3.06135
ENSG00000243155	RP11-46A10	0.00210335	2.43244
ENSG00000184897	H1FX	0.00211331	2.25941
ENSG00000112877	CEP72	0.00213965	2.46822
ENSG00000144677	CTDSPL	0.00215389	2.45156
ENSG00000114529	C3orf52	0.0021687	9.52855
ENSG00000276368	HIST1H2AJ	0.00218273	37.0601
ENSG00000119559	C19orf25	0.00219361	2.19212
ENSG00000130734	ATG4D	0.00219873	2.72691
ENSG00000121289	CEP89	0.00220372	2.15325
ENSG00000074219	TEAD2	0.00221589	3.59912
ENSG00000243943	ZNF512	0.00223604	2.01063
ENSG00000178404	CEP295NL	0.00224105	22.6028
ENSG00000260977	RP11-333I13	0.00227736	3.52066
ENSG00000268117	VN1R84P	0.00227915	6.37098
ENSG00000035862	TIMP2	0.0022866	3.94717
ENSG00000015133	CCDC88C	0.00229073	2.55315
ENSG00000064547	LPAR2	0.00230003	10.3762
ENSG00000233783	AP001442	0.00231023	5.17214
ENSG00000114346	ECT2	0.0023321	2.96721
ENSG00000148773	MKI67	0.00234759	4.30377
ENSG00000227051	C14orf132	0.00236137	5.48557
ENSG00000131242	RAB11FIP4	0.00237962	3.07393
ENSG00000085831	TTC39A	0.00240743	6.67658
ENSG00000165138	ANKS6	0.00241515	2.40013
ENSG00000269235	ZNF350-AS1	0.00242241	5.83007
ENSG00000198400	NTRK1	0.0024314	3.46397
ENSG00000213186	TRIM59	0.00249041	3.11355
ENSG00000271387	RP11-382D12	0.00249077	5.65907
ENSG00000172432	GTPBP2	0.00250334	2.34508
ENSG00000169783	LINGO1	0.00252678	4.8915
ENSG00000118193	KIF14	0.00254225	3.72083
ENSG00000188368	PRR19	0.00255544	7.94619
ENSG00000136367	ZFHX2	0.00258091	3.35853
ENSG00000188994	ZNF292	0.00262024	2.82896
ENSG00000183160	TMEM119	0.00263287	4.23412
ENSG00000198039	ZNF273	0.00264634	2.41973
ENSG00000277744	CTC-435M10	0.00264835	3.07267
ENSG00000235919	ASH1L-AS1	0.00265073	2.14113
ENSG00000108262	GIT1	0.00267143	2.06098
ENSG00000161664	ASB16	0.00272296	2.5583
ENSG00000084731	KIF3C	0.00274066	3.75683
ENSG00000167670	CHAF1A	0.00275727	2.27087
ENSG00000179859	AC025335	0.0027683	2.55141
ENSG00000076826	CAMSAP3	0.00277408	2.16044
ENSG00000142694	EVA1B	0.0027899	2.59568
ENSG00000196642	RABL6	0.00280641	2.90771
ENSG00000078699	CBFA2T2	0.00282626	2.33499
ENSG00000136828	RALGPS1	0.00283638	3.8575
ENSG00000166263	STXBP4	0.00285029	2.02259
ENSG00000263528	IKBKE	0.00286358	3.39853
ENSG00000270011	ZNF559-ZNF177	0.00286999	5.65782
ENSG00000188916	FAM196A	0.0028887	11.2181
ENSG00000167595	PROSER3	0.00298072	2.13519
ENSG00000175115	PACS1	0.00298371	2.40597
ENSG00000072609	CHFR	0.00298754	2.26556
ENSG00000082684	SEMA5B	0.00299966	2.67148
ENSG00000133065	SLC41A1	0.00300237	2.93241
ENSG00000112787	FBRSL1	0.003021	2.16456
ENSG00000176222	ZNF404	0.00304749	8.13652
ENSG00000159259	CHAF1B	0.00306171	5.98277
ENSG00000188807	TMEM201	0.00307144	2.11225
ENSG00000117724	CENPF	0.00308961	3.86661
ENSG00000214193	SH3D21	0.00309408	4.5914
ENSG00000230606	AC159540	0.00316071	5.47627
ENSG00000224081	LINC01057	0.00316779	4.14886
ENSG00000104886	PLEKHJ1	0.00317305	2.07182
ENSG00000273584	RP11-861L17	0.00317626	12.8987
ENSG00000099953	MMP11	0.00318809	10.7047
ENSG00000237737	DCTN1-AS1	0.00319664	10.2067
ENSG00000213551	DNAJC9	0.00321984	2.34369
ENSG00000149403	GRIK4	0.00322816	8.02108
ENSG00000262358	CTD-3195I5	0.003231	7.78291
ENSG00000172270	BSG	0.0032534	2.33938
ENSG00000236377	AC084809	0.00325978	9.14814
ENSG00000240021	TEX35	0.00327785	6.5573
ENSG00000197020	ZNF100	0.00329189	2.0188
ENSG00000174996	KLC2	0.00329639	2.59397
ENSG00000198837	DENND4B	0.00330091	2.03063
ENSG00000146426	TIAM2	0.00330991	2.3984
ENSG00000174500	GCSAM	0.00332048	4.59938
ENSG00000137825	ITPKA	0.00336508	3.46788
ENSG00000214223	HNRNPA1P10	0.00336566	3.44998
ENSG00000159915	ZNF233	0.00336705	4.83012
ENSG00000130377	ACSBG2	0.00338699	4.37029
ENSG00000241493	RP11-274B21	0.00341077	7.56347
ENSG00000007047	MARK4	0.00341203	2.11588
ENSG00000197608	ZNF841	0.00343435	2.1841
ENSG00000264148	RP11-848P1	0.00348937	4.75482
ENSG00000198466	ZNF587	0.00352017	2.13861
ENSG00000268533	AC004076	0.00352455	4.62925
ENSG00000061337	LZTS1	0.00353006	2.20121
ENSG00000231871	IPO9-AS1	0.00354533	3.07248
ENSG00000106462	EZH2	0.00360426	2.89342
ENSG00000181350	LRRC75A	0.00361593	2.82446
ENSG00000132436	FIGNL1	0.00361712	2.16227
ENSG00000167695	FAM57A	0.00364404	2.98715
ENSG00000198040	ZNF84	0.00367792	2.03785
ENSG00000133056	PIK3C2B	0.00368393	2.2845
ENSG00000074855	ANO8	0.00369229	2.49796
ENSG00000229207	SERPINH1P1	0.00372931	4.69209
ENSG00000257042	RP11-993B23	0.00373051	11.9054
ENSG00000133059	DSTYK	0.00374011	2.24769
ENSG00000109103	UNC119	0.0037598	2.57661
ENSG00000116128	BCL9	0.00376223	3.82804
ENSG00000272333	KMT2B	0.00377929	2.12503
ENSG00000269516	CYP4F23P	0.00387527	31.8123
ENSG00000275468	LLNLR-304A6	0.00387828	4.39635
ENSG00000196950	SLC39A10	0.00391984	2.18149
ENSG00000123352	SPATS2	0.00393643	2.23158
ENSG00000203326	ZNF525	0.00397616	2.53211
ENSG00000183856	IQGAP3	0.00399692	3.53809
ENSG00000270110	RP5-1139B12	0.00399976	36.9655
ENSG00000204371	EHMT2	0.00400356	2.15298
ENSG00000264538	SUZ12P1	0.00400683	2.7174
ENSG00000107816	LZTS2	0.0040076	2.8996
ENSG00000185158	LRRC37B	0.00403482	2.27735
ENSG00000242405	RP11-267J23	0.00404563	6.68273
ENSG00000163348	PYGO2	0.00405038	2.74299
ENSG00000080839	RBL1	0.00409108	2.3251
ENSG00000105289	TJP3	0.00409278	4.17988
ENSG00000139725	RHOF	0.00413849	5.40072
ENSG00000143178	TBX19	0.00414229	2.93914
ENSG00000188112	C6orf132	0.00420485	15.1942
ENSG00000276043	UHRF1	0.00423572	8.05536
ENSG00000232931	LINC00342	0.00426748	3.18982
ENSG00000001167	NFYA	0.00429682	2.09125
ENSG00000188026	RILPL1	0.00431972	2.04015
ENSG00000236829	Z97634	0.00432662	2.51142
ENSG00000280023	LLNLR-276H7	0.00433789	12.6798
ENSG00000108821	COL1A1	0.00435942	3.80664
ENSG00000251175	RP11-45L9	0.00436345	8.70238
ENSG00000178386	ZNF223	0.00440049	2.95231
ENSG00000177752	YIPF7	0.00442969	10.4286
ENSG00000130758	MAP3K10	0.00443813	2.15692
ENSG00000159147	DONSON	0.00448522	2.61078
ENSG00000228444	RP11-173B14	0.00450365	7.89946
ENSG00000159216	RUNX1	0.00450544	3.37393
ENSG00000149639	SOGA1	0.00451142	2.50609
ENSG00000177051	FBXO46	0.00451908	2.65392
ENSG00000179284	DAND5	0.00452799	15.3985
ENSG00000175322	ZNF519	0.00452816	2.89228
ENSG00000246596	RP11-1277A3	0.00453603	2.85021
ENSG00000234741	GAS5	0.00454824	3.03659
ENSG00000279536	RP11-445N20	0.00454923	3.55078
ENSG00000280106	CTC-523E23	0.0045776	2.70115
ENSG00000025156	HSF2	0.00459433	2.05011
ENSG00000263002	ZNF234	0.00460428	2.22044
ENSG00000185842	DNAH14	0.00460666	2.63178
ENSG00000160781	PAQR6	0.00463965	4.47367
ENSG00000260711	RP11-747H7	0.00466044	4.58555
ENSG00000236483	MTND2P40	0.00467571	19.2016
ENSG00000117523	PRRC2C	0.00471151	2.14374
ENSG00000196507	TCEAL3	0.00471939	2.77872
ENSG00000156103	MMP16	0.00472047	3.76928
ENSG00000034053	APBA2	0.0047833	3.4317
ENSG00000177627	C12orf54	0.00478415	9.38419
ENSG00000128283	CDC42EP1	0.00479833	2.69065
ENSG00000196132	MYT1	0.00481197	4.023
ENSG00000167747	C19orf48	0.0048473	2.48149
ENSG00000100167	SEPT3	0.00486907	6.43392
ENSG00000273980	RP13-49I15	0.00487754	8.77727
ENSG00000141858	SAMD1	0.00492694	2.42469
ENSG00000148297	MED22	0.00495121	2.15136
ENSG00000167513	CDT1	0.0049568	3.49737
ENSG00000273447	AC004067	0.00499445	2.83558
ENSG00000118200	CAMSAP2	0.00499882	2.02633
ENSG00000278291	RP11-172H24	0.00509952	6.97684
ENSG00000272168	CASC15	0.00511184	4.28339
ENSG00000235271	LINC01422	0.0051442	8.14073
ENSG00000104964	AES	0.00514491	2.10595
ENSG00000236018	RP4-814D15	0.0051767	6.10788
ENSG00000163359	COL6A3	0.00521024	2.56829
ENSG00000276449	AC004076	0.00522973	4.00823
ENSG00000128203	ASPHD2	0.00524571	2.83037
ENSG00000135912	TTLL4	0.00525846	2.70617
ENSG00000113758	DBN1	0.0052819	3.67177
ENSG00000124181	PLCG1	0.00530587	2.03943
ENSG00000177054	ZDHHC13	0.00537237	4.39741
ENSG00000104866	PPP1R37	0.00540277	3.27145
ENSG00000119969	HELLS	0.00541413	3.23465
ENSG00000272361	GS1-166A23	0.00541871	5.04306
ENSG00000181218	HIST3H2A	0.00548298	33.0832
ENSG00000154358	OBSCN	0.00549474	22.0803
ENSG00000160767	FAM189B	0.00555095	2.35061
ENSG00000065060	UHRF1BP1	0.00557051	2.12934
ENSG00000106701	FSD1L	0.00558183	3.88281
ENSG00000182173	TSEN54	0.00560369	2.05147
ENSG00000217644	RP4-803A2	0.00560694	7.86636
ENSG00000109736	MFSD10	0.00561749	4.55471
ENSG00000164649	CDCA7L	0.00563302	3.34465
ENSG00000198324	FAM109A	0.00566286	2.04188
ENSG00000187951	ARHGAP11B	0.005672	2.72063
ENSG00000266604	RP11-856M7	0.00569443	100
ENSG00000060718	COL11A1	0.00569807	8.35638
ENSG00000038427	VCAN	0.00570406	4.28102
ENSG00000161249	DMKN	0.00571163	12.3032
ENSG00000258454	RP11-361H10	0.00573244	4.18039
ENSG00000276071	CTD-3234P18	0.00574002	3.40178
ENSG00000068078	FGFR3	0.00577714	6.14641
ENSG00000072832	CRMP1	0.00584854	5.94767
ENSG00000199313	RNU4-82P	0.00587917	8.3686
ENSG00000269444	CTB-180A7	0.00589368	5.96638
ENSG00000004777	ARHGAP33	0.00599923	2.22592
ENSG00000176678	FOXL1	0.00605545	2.44406
ENSG00000111371	SLC38A1	0.00609929	3.65515
ENSG00000197128	ZNF772	0.00610577	2.33377
ENSG00000228109	MFI2-AS1	0.00610983	7.77539
ENSG00000138160	KIF11	0.00612593	3.11927
ENSG00000164916	FOXK1	0.00613581	2.04231
ENSG00000274487	CH17-431G21	0.00617368	2.50107
ENSG00000104435	STMN2	0.00621266	13.7049
ENSG00000117602	RCAN3	0.00623196	2.03094
ENSG00000196557	CACNA1H	0.00627344	5.25744
ENSG00000006704	GTF2IRD1	0.00633936	2.09972
ENSG00000110987	BCL7A	0.00635801	2.3809
ENSG00000278867	RP11-640N20	0.00641783	2.11807
ENSG00000237440	ZNF737	0.00644005	2.80185
ENSG00000265791	CTD-2349P21	0.00655236	2.95753
ENSG00000184702	SEPT5	0.00655739	4.49025
ENSG00000112796	ENPP5	0.00655804	6.11017
ENSG00000160298	C21orf58	0.00656449	3.64349
ENSG00000082512	TRAF5	0.00658299	2.93076
ENSG00000183943	PRKX	0.00665644	3.64413
ENSG00000270562	RP11-154H23	0.0066759	3.60363
ENSG00000196584	XRCC2	0.00671119	2.96629
ENSG00000187730	GABRD	0.00674111	2.25405
ENSG00000176753	C15orf56	0.0067445	5.98645
ENSG00000162769	FLVCR1	0.00678562	2.97572
ENSG00000198521	ZNF43	0.00680436	3.39953
ENSG00000229816	DDX50P1	0.00681966	2.92758
ENSG00000163596	ICA1L	0.00685147	2.74675
ENSG00000134815	DHX34	0.00689669	2.29476
ENSG00000020129	NCDN	0.00690806	2.34196
ENSG00000242852	ZNF709	0.00690926	2.12746
ENSG00000233583	RP4-635A23	0.00692056	100
ENSG00000237977	EIF4HP2	0.00693135	7.44545
ENSG00000269834	ZNF528-AS1	0.00695292	3.42025
ENSG00000267348	CTB-179K24	0.00697656	2.31904
ENSG00000279721	RP11-416H1	0.00699001	5.02495
ENSG00000272750	RP11-378J18	0.00699112	2.2338
ENSG00000249115	HAUS5	0.00701934	2.1113
ENSG00000241634	RP11-381E24	0.00702207	6.63198
ENSG00000130818	ZNF426	0.00704215	2.03453
ENSG00000220323	HIST2H2BD	0.00705024	2.41373
ENSG00000267750	RUNDC3A-AS1	0.00706022	3.37979
ENSG00000197961	ZNF121	0.00711336	2.00642
ENSG00000116299	KIAA1324	0.00711527	3.24388
ENSG00000267345	CTD-2293H3	0.00712533	2.57469
ENSG00000157227	MMP14	0.00712542	2.92757
ENSG00000178201	VN1R1	0.00717345	5.09359
ENSG00000181097	RP11-429J17	0.00717716	3.14724
ENSG00000164695	CHMP4C	0.00723754	2.68386
ENSG00000178409	BEND3	0.00724764	4.00902
ENSG00000279191	RP11-803D5	0.00725104	3.77431
ENSG00000273035	RP11-449G16	0.00725855	3.69504
ENSG00000119333	WDR34	0.00729542	2.14462
ENSG00000129667	RHBDF2	0.00729786	3.36705
ENSG00000132481	TRIM47	0.00738981	4.55497
ENSG00000130881	LRP3	0.00741347	2.56493
ENSG00000161682	FAM171A2	0.00741882	5.90045
ENSG00000103326	CAPN15	0.00743834	2.00938
ENSG00000130787	HIP1R	0.00745748	2.37862
ENSG00000119772	DNMT3A	0.00747492	2.8491
ENSG00000276814	RP1-228P16	0.0074887	2.33495
ENSG00000130816	DNMT1	0.00748968	3.49331
ENSG00000262333	HNRNPA1P16	0.00752957	3.71261
ENSG00000221406	MIR320B2	0.00754533	8.56235
ENSG00000272677	RP11-127B20	0.00755084	2.48396
ENSG00000233682	RP11-13P5	0.00759813	3.63972
ENSG00000205426	KRT81	0.00763583	3.65575
ENSG00000257167	TMPO-AS1	0.00768339	2.40009
ENSG00000143702	CEP170	0.00774568	2.07427
ENSG00000255717	SNHG1	0.00778382	2.73319
ENSG00000275632	RP5-967N21	0.00780093	3.59801
ENSG00000267493	CIRBP-AS1	0.00780558	2.49069
ENSG00000100994	PYGB	0.00784849	2.37798
ENSG00000254545	RP11-84A19	0.00788164	8.7033
ENSG00000255052	FAM66D	0.00789179	9.32638
ENSG00000228624	RP3-399L15	0.0079514	2.28813
ENSG00000130635	COL5A1	0.00796595	2.99206
ENSG00000236779	RP11-430C7	0.00801584	100
ENSG00000259774	RP11-182J1	0.00808722	12.7937
ENSG00000165238	WNK2	0.00809061	17.0125
ENSG00000119280	C1orf198	0.00810581	2.06017
ENSG00000249069	LINC01033	0.00811804	100
ENSG00000213015	ZNF580	0.00813467	2.31712
ENSG00000146005	PSD2	0.00813974	2.57205
ENSG00000169184	MN1	0.00817459	4.29024
ENSG00000169258	GPRIN1	0.00818652	3.11675
ENSG00000230982	DSTNP1	0.00819618	2.54633
ENSG00000075223	SEMA3C	0.00821409	4.1564
ENSG00000136848	DAB2IP	0.00821817	3.11719
ENSG00000260792	RP11-982M15	0.00822493	5.35742
ENSG00000156510	HKDC1	0.00827687	4.7741
ENSG00000153790	C7orf31	0.00828608	2.38111
ENSG00000217078	RP1-13D10	0.00831069	7.98796
ENSG00000236901	MIR600HG	0.00832096	2.5574
ENSG00000272509	RP11-347C18	0.00832159	2.36802
ENSG00000110375	UPK2	0.00834142	4.91095
ENSG00000223768	LINC00205	0.00834163	3.08449
ENSG00000272202	RP11-157F20	0.0083545	5.88646
ENSG00000254726	MEX3A	0.00835576	5.9951
ENSG00000047579	DTNBP1	0.00839234	2.1643
ENSG00000138376	BARD1	0.00841263	2.76785
ENSG00000136295	TTYH3	0.00841412	3.27451
ENSG00000250796	RP11-723O4	0.00844032	36.2334
ENSG00000105737	GRIK5	0.00845319	8.76445
ENSG00000235036	RP5-1099D15	0.00847749	2.2137
ENSG00000049089	COL9A2	0.00848827	7.84827
ENSG00000243742	RPLP0P2	0.00848986	8.85405
ENSG00000116883	RP11-268J15	0.00852019	2.79188
ENSG00000204060	FOXO6	0.00854452	12.683
ENSG00000238184	CD81-AS1	0.00856996	3.58363
ENSG00000138834	MAPK8IP3	0.00860361	2.13992
ENSG00000167460	TPM4	0.00863833	2.16188
ENSG00000101096	NFATC2	0.00866252	2.19703
ENSG00000164951	PDP1	0.00867273	2.16442
ENSG00000179300	ZCCHC5	0.00867309	100
ENSG00000143033	MTF2	0.00868424	2.13271
ENSG00000215912	TTC34	0.00869843	3.68166
ENSG00000250312	ZNF718	0.00870414	2.37785
ENSG00000265638	#N/A	0.0087419	3.55928
ENSG00000267160	RP11-1072C15	0.00875228	2.49823
ENSG00000185972	CCIN	0.00877951	5.20326
ENSG00000104738	MCM4	0.00878323	2.53301
ENSG00000143797	MBOAT2	0.0088257	3.93162
ENSG00000235236	RP13-131K19	0.00885662	4.01338
ENSG00000110719	TCIRG1	0.00891401	2.53578
ENSG00000119771	KLHL29	0.00891976	3.35278
ENSG00000117650	NEK2	0.00893771	3.17941
ENSG00000169862	CTNND2	0.00895916	52.7896
ENSG00000205336	ADGRG1	0.00900319	6.43596
ENSG00000213020	ZNF611	0.00902196	2.14861
ENSG00000266865	RP11-848P1	0.00904147	2.58664
ENSG00000162888	C1orf147	0.00904249	3.13006
ENSG00000118513	MYB	0.00906332	6.0235
ENSG00000108557	RAI1	0.00908129	2.68724
ENSG00000229870	RP11-507K13	0.00912206	3.74502
ENSG00000258515	RP11-203M5	0.00914886	3.47865
ENSG00000176208	ATAD5	0.00915971	2.23799
ENSG00000232439	RPL18AP7	0.00920197	3.99446
ENSG00000141738	GRB7	0.00920203	4.53983
ENSG00000198934	MAGEE1	0.00921129	3.37239
ENSG00000272808	RP11-66B24	0.00922776	19.6851
ENSG00000175130	MARCKSL1	0.00926683	3.877
ENSG00000234003	MTATP6P27	0.00927199	21.7149
ENSG00000239763	AC009120	0.00929876	2.49236
ENSG00000099326	MZF1	0.00931028	2.07781
ENSG00000111412	C12orf49	0.00931787	2.03853
ENSG00000273599	RP11-59C5	0.0093443	2.36108
ENSG00000269680	CTD-3128G10	0.00941921	5.72161
ENSG00000168005	C11orf84	0.00945024	2.82449
ENSG00000182986	ZNF320	0.00946479	2.29692
ENSG00000273156	RP11-127B20	0.00946613	2.56742
ENSG00000238420	RNU6-437P	0.00952272	100
ENSG00000183426	NPIPA1	0.00953598	2.60789
ENSG00000169925	BRD3	0.00954454	2.0374
ENSG00000163257	DCAF16	0.00956594	2.38776
ENSG00000270492	RP13-685P2	0.00961055	100
ENSG00000076716	GPC4	0.00962977	8.68605
ENSG00000264453	#N/A	0.00971874	16.3436
ENSG00000123473	STIL	0.00976892	2.34311
ENSG00000280167	RP11-867G2	0.00977383	20.8448
ENSG00000170819	BFSP2	0.00978235	8.23561
ENSG00000146733	PSPH	0.00979058	2.92065
ENSG00000167173	C15orf39	0.0098063	3.11064
ENSG00000260793	RP5-882C2	0.0098167	2.63135
ENSG00000277051	Metazoa_SRP	0.00981671	8.09705
ENSG00000199349	Y_RNA	0.00982141	100
ENSG00000186283	TOR3A	0.00982425	2.69845
ENSG00000176845	METRNL	0.00985423	4.88237
ENSG00000221923	ZNF880	0.0098934	4.46427
ENSG00000278949	RP11-46H11	0.00994469	3.36455
ENSG00000099282	TSPAN15	0.00994642	7.28049
ENSG00000197989	SNHG12	0.00995301	2.65652

## Sheet: Downregulated
Supplementary Table S5. List of genes downregulated in SMARCA4-high versus the SMARCA4-low Liver hepatocellular Carcinoma (LIHC) tumors
Ensemble gene name	Gene Symbol	p-value	Fold Change
ENSG00000132840	BHMT2	7.28655e-06	0.165228
ENSG00000165475	CRYL1	2.30915e-05	0.255189
ENSG00000140905	GCSH	2.37126e-05	0.395854
ENSG00000133835	HSD17B4	2.39747e-05	0.253418
ENSG00000264968	RP11-387H17	2.63191e-05	0.246906
ENSG00000158109	TPRG1L	2.63239e-05	0.416729
ENSG00000032742	IFT88	3.10012e-05	0.466641
ENSG00000085563	ABCB1	3.43188e-05	0.185086
ENSG00000141179	PCTP	3.57999e-05	0.314816
ENSG00000131781	FMO5	4.00208e-05	0.263857
ENSG00000066926	FECH	4.19459e-05	0.473992
ENSG00000126106	TMEM53	4.6255e-05	0.373928
ENSG00000198848	CES1	4.68079e-05	0.0960294
ENSG00000112297	AIM1	5.63943e-05	0.21176
ENSG00000170917	NUDT6	6.7327e-05	0.191234
ENSG00000162972	C2orf47	7.23357e-05	0.475474
ENSG00000240401	AC012358	7.4001e-05	0.186206
ENSG00000228307	OR2S1P	7.45197e-05	0.123722
ENSG00000124370	MCEE	7.66921e-05	0.364594
ENSG00000008394	MGST1	7.99505e-05	0.235271
ENSG00000184500	PROS1	8.37572e-05	0.274042
ENSG00000166192	SENP8	8.54134e-05	0.284626
ENSG00000001084	GCLC	9.1659e-05	0.252071
ENSG00000103876	FAH	9.4317e-05	0.230219
ENSG00000233912	AC026202	9.79606e-05	0.278857
ENSG00000121361	KCNJ8	0.000101394	0.122835
ENSG00000139899	CBLN3	0.000101964	0.305912
ENSG00000171723	GPHN	0.00011416	0.242374
ENSG00000100342	APOL1	0.000118719	0.222384
ENSG00000174206	C12orf66	0.000126476	0.492823
ENSG00000080618	CPB2	0.000138613	0.175755
ENSG00000147576	ADHFE1	0.00014384	0.187313
ENSG00000226124	FTCDNL1	0.000144783	0.214019
ENSG00000060642	PIGV	0.000148225	0.352151
ENSG00000074695	LMAN1	0.000154002	0.443414
ENSG00000235903	CPB2-AS1	0.000154527	0.23807
ENSG00000198189	HSD17B11	0.000154681	0.393917
ENSG00000140961	OSGIN1	0.000156367	0.190892
ENSG00000134716	CYP2J2	0.000157777	0.134041
ENSG00000139684	ESD	0.000165316	0.41812
ENSG00000142655	PEX14	0.000169386	0.481134
ENSG00000055147	FAM114A2	0.000169405	0.485246
ENSG00000139644	TMBIM6	0.000170035	0.436386
ENSG00000140374	ETFA	0.000181246	0.334455
ENSG00000109618	SEPSECS	0.000184888	0.362469
ENSG00000081377	CDC14B	0.000185998	0.259078
ENSG00000125246	CLYBL	0.000191296	0.272613
ENSG00000166855	CLPX	0.000197597	0.446724
ENSG00000182704	TSKU	0.000199191	0.0878243
ENSG00000175311	ANKS4B	0.000222701	0.323016
ENSG00000139531	SUOX	0.00023618	0.465345
ENSG00000116791	CRYZ	0.000240007	0.472879
ENSG00000099937	SERPIND1	0.000245997	0.271204
ENSG00000004866	ST7	0.000247764	0.469886
ENSG00000179761	PIPOX	0.00026082	0.156238
ENSG00000100528	CNIH1	0.000268989	0.379052
ENSG00000143278	F13B	0.000271536	0.0780016
ENSG00000169083	AR	0.000273526	0.120697
ENSG00000106853	PTGR1	0.000274469	0.150956
ENSG00000109445	ZNF330	0.000281775	0.471667
ENSG00000129596	CDO1	0.000284189	0.0705119
ENSG00000131979	GCH1	0.000289343	0.154539
ENSG00000073712	FERMT2	0.000298103	0.440691
ENSG00000257261	RP11-96H19	0.000298952	0.272343
ENSG00000059691	GATB	0.000302366	0.436359
ENSG00000132437	DDC	0.000302875	0.2032
ENSG00000059769	DNAJC25	0.000303128	0.266038
ENSG00000171497	PPID	0.000308925	0.370251
ENSG00000102796	DHRS12	0.000309495	0.367115
ENSG00000103569	AQP9	0.000313268	0.0320647
ENSG00000171174	RBKS	0.000315004	0.311232
ENSG00000119711	ALDH6A1	0.000317077	0.0901635
ENSG00000226015	CCT8P1	0.000318519	0.33116
ENSG00000164466	SFXN1	0.000319674	0.357177
ENSG00000187546	AGMO	0.000321063	0.217686
ENSG00000163686	ABHD6	0.0003268	0.283632
ENSG00000091513	TF	0.00032994	0.2867
ENSG00000137491	SLCO2B1	0.000332023	0.16879
ENSG00000119673	ACOT2	0.000340068	0.276352
ENSG00000138823	MTTP	0.000354144	0.16281
ENSG00000137133	HINT2	0.000358825	0.380348
ENSG00000122490	PQLC1	0.000363806	0.350406
ENSG00000111713	GYS2	0.000364118	0.010375
ENSG00000115363	EVA1A	0.000367243	0.147765
ENSG00000229927	RHEBP1	0.000394906	0.269798
ENSG00000176641	RNF152	0.000398936	0.293415
ENSG00000170088	TMEM192	0.000418849	0.330632
ENSG00000168994	PXDC1	0.000419024	0.332999
ENSG00000256043	CTSO	0.00042733	0.294966
ENSG00000145703	IQGAP2	0.000428178	0.319869
ENSG00000066583	ISOC1	0.000434163	0.41293
ENSG00000137824	RMDN3	0.000443635	0.483312
ENSG00000120899	PTK2B	0.000455791	0.423661
ENSG00000103021	CCDC113	0.000460219	0.359113
ENSG00000102543	CDADC1	0.000469312	0.474915
ENSG00000105852	PON3	0.000476362	0.0928567
ENSG00000099365	STX1B	0.000487138	0.388391
ENSG00000198732	SMOC1	0.000493014	0.407611
ENSG00000168899	VAMP5	0.000500603	0.434497
ENSG00000162882	HAAO	0.000507429	0.138486
ENSG00000235387	LINC00961	0.000512047	0.215715
ENSG00000106327	TFR2	0.000518053	0.158217
ENSG00000102805	CLN5	0.000518709	0.472352
ENSG00000118777	ABCG2	0.000525869	0.0673148
ENSG00000127884	ECHS1	0.000527283	0.360027
ENSG00000123178	SPRYD7	0.00053107	0.4614
ENSG00000183044	ABAT	0.000532895	0.0783933
ENSG00000164237	CMBL	0.000537275	0.0851251
ENSG00000110887	DAO	0.000540192	0.123435
ENSG00000166123	GPT2	0.000544467	0.158632
ENSG00000121310	ECHDC2	0.000548639	0.286758
ENSG00000150540	HNMT	0.000555005	0.424803
ENSG00000103642	LACTB	0.000571139	0.437298
ENSG00000233785	RP13-314C10	0.000577913	0.189603
ENSG00000151892	GFRA1	0.0005789	0.17776
ENSG00000140263	SORD	0.000585679	0.121594
ENSG00000091583	APOH	0.000591203	0.116795
ENSG00000187097	ENTPD5	0.000597639	0.232237
ENSG00000255090	#N/A	0.000599565	0.115343
ENSG00000128641	MYO1B	0.000601363	0.247913
ENSG00000108924	HLF	0.000615923	0.153203
ENSG00000186529	CYP4F3	0.000631339	0.252386
ENSG00000121691	CAT	0.000636747	0.184134
ENSG00000089220	PEBP1	0.000643975	0.308298
ENSG00000109466	KLHL2	0.000645359	0.243834
ENSG00000166347	CYB5A	0.00065006	0.144906
ENSG00000262995	CTD-2194A8	0.000654068	0.0711514
ENSG00000128928	IVD	0.000670135	0.293234
ENSG00000113924	HGD	0.000683153	0.148465
ENSG00000116678	LEPR	0.000691819	0.0318995
ENSG00000103264	FBXO31	0.000696731	0.377333
ENSG00000169762	TAPT1	0.000699295	0.462666
ENSG00000170540	ARL6IP1	0.000705447	0.470066
ENSG00000115504	EHBP1	0.000707533	0.406602
ENSG00000084674	APOB	0.000727229	0.273363
ENSG00000115841	RMDN2	0.000729847	0.305741
ENSG00000240935	PLGLA	0.000743266	0.0115736
ENSG00000072506	HSD17B10	0.000745977	0.414163
ENSG00000151224	MAT1A	0.000746462	0.128085
ENSG00000113790	EHHADH	0.000749578	0.0876875
ENSG00000184227	ACOT1	0.000753249	0.233741
ENSG00000136463	TACO1	0.000762137	0.486992
ENSG00000114771	AADAC	0.000780438	0.165093
ENSG00000258561	RP11-72M17	0.000784954	0.198558
ENSG00000197776	KLHDC1	0.000785928	0.258783
ENSG00000144908	ALDH1L1	0.00078682	0.028307
ENSG00000124564	SLC17A3	0.000790277	0.0890178
ENSG00000164344	KLKB1	0.000796689	0.144404
ENSG00000100522	GNPNAT1	0.000817493	0.313975
ENSG00000117594	HSD11B1	0.000820905	0.0934362
ENSG00000246022	ALDH1L1-AS2	0.000825174	0.112186
ENSG00000167315	ACAA2	0.000826032	0.16731
ENSG00000160862	AZGP1	0.000832128	0.095325
ENSG00000166840	GLYATL1	0.000842532	0.0409251
ENSG00000198682	PAPSS2	0.000852437	0.250377
ENSG00000140688	C16orf58	0.00085391	0.479949
ENSG00000115718	PROC	0.000855381	0.300204
ENSG00000178772	CPN2	0.000862131	0.133002
ENSG00000101323	HAO1	0.000888233	0.0341815
ENSG00000114166	KAT2B	0.000893862	0.425621
ENSG00000225791	TRAM2-AS1	0.000897838	0.364104
ENSG00000162496	DHRS3	0.00090183	0.4148
ENSG00000233554	B4GALT1-AS1	0.000902016	0.212809
ENSG00000181035	SLC25A42	0.000905276	0.344244
ENSG00000263400	TMEM220-AS1	0.000908496	0.18353
ENSG00000121410	A1BG	0.00092541	0.0783388
ENSG00000066185	ZMYND12	0.000946222	0.129772
ENSG00000055957	ITIH1	0.0009481	0.163342
ENSG00000247199	RP11-373N22	0.000952729	0.254368
ENSG00000111275	ALDH2	0.000958444	0.159482
ENSG00000112304	ACOT13	0.000969984	0.475507
ENSG00000165410	CFL2	0.000976978	0.31148
ENSG00000205403	CFI	0.000978505	0.227501
ENSG00000139508	SLC46A3	0.000980494	0.0917499
ENSG00000168306	ACOX2	0.000989375	0.206941
ENSG00000139597	N4BP2L1	0.00100301	0.306712
ENSG00000116717	GADD45A	0.00100416	0.18917
ENSG00000103047	TANGO6	0.00100528	0.492138
ENSG00000144852	NR1I2	0.00100945	0.0450461
ENSG00000228794	LINC01128	0.00101749	0.419203
ENSG00000105784	RUNDC3B	0.00102625	0.138309
ENSG00000168309	FAM107A	0.00103752	0.256775
ENSG00000132837	DMGDH	0.00104074	0.0549379
ENSG00000165506	DNAAF2	0.00105422	0.488852
ENSG00000036473	OTC	0.00106903	0.0755698
ENSG00000110169	HPX	0.00107374	0.0737896
ENSG00000148057	IDNK	0.00108944	0.277483
ENSG00000182326	C1S	0.00109582	0.148103
ENSG00000257057	C11orf97	0.0010968	0.136615
ENSG00000166455	C16orf46	0.00109735	0.430647
ENSG00000196502	SULT1A1	0.00109862	0.25542
ENSG00000119636	BBOF1	0.00110847	0.457529
ENSG00000230583	GTF2IRD1P1	0.00112338	0.293316
ENSG00000214313	AZGP1P1	0.00116671	0.1799
ENSG00000120915	EPHX2	0.00116851	0.153419
ENSG00000109181	UGT2B10	0.0011851	0.0390043
ENSG00000145692	BHMT	0.00118776	0.0378393
ENSG00000069535	MAOB	0.00118865	0.41406
ENSG00000113905	HRG	0.00118953	0.0553493
ENSG00000174804	FZD4	0.00118966	0.38757
ENSG00000152700	SAR1B	0.00119328	0.305369
ENSG00000166323	C11orf65	0.00120264	0.294273
ENSG00000123179	EBPL	0.00120623	0.395304
ENSG00000249948	GBA3	0.00121406	0.0555489
ENSG00000101856	PGRMC1	0.00123936	0.322915
ENSG00000152078	TMEM56	0.00124745	0.195811
ENSG00000265158	LRRC37A7P	0.00124857	0.109659
ENSG00000131844	MCCC2	0.00125365	0.44126
ENSG00000075239	ACAT1	0.0012609	0.239727
ENSG00000121210	KIAA0922	0.00126387	0.302795
ENSG00000038274	MAT2B	0.0012675	0.462534
ENSG00000145020	AMT	0.00127631	0.476225
ENSG00000076258	FMO4	0.00127697	0.225073
ENSG00000108439	PNPO	0.0012793	0.402395
ENSG00000170458	CD14	0.00129269	0.138371
ENSG00000181061	HIGD1A	0.00131369	0.358216
ENSG00000271092	TMEM56-RWDD3	0.00131811	0.335313
ENSG00000122194	PLG	0.00133702	0.0979701
ENSG00000069869	NEDD4	0.00134037	0.270998
ENSG00000151748	SAV1	0.00134755	0.339173
ENSG00000259706	HSP90B2P	0.00136254	0.270192
ENSG00000119986	AVPI1	0.00136529	0.441045
ENSG00000172456	FGGY	0.00139515	0.0964326
ENSG00000269901	RP11-178L8	0.00140009	0.118736
ENSG00000149124	GLYAT	0.00140347	0.0139272
ENSG00000248508	SRP14-AS1	0.00140378	0.441843
ENSG00000162599	NFIA	0.0014038	0.478288
ENSG00000064225	ST3GAL6	0.00140465	0.298098
ENSG00000100024	UPB1	0.00140741	0.18333
ENSG00000169372	CRADD	0.00141159	0.427247
ENSG00000117305	HMGCL	0.0014141	0.252949
ENSG00000132855	ANGPTL3	0.00141763	0.232035
ENSG00000185875	THNSL1	0.0014467	0.369517
ENSG00000110218	PANX1	0.00145422	0.49788
ENSG00000086205	FOLH1	0.00145583	0.125115
ENSG00000264016	CTC-297N7	0.0014694	0.198329
ENSG00000203999	LINC01270	0.00147148	0.378878
ENSG00000229980	TOB1-AS1	0.00148764	0.269183
ENSG00000275294	RP11-428O18	0.00148979	0.329069
ENSG00000181513	ACBD4	0.00150302	0.305355
ENSG00000106733	NMRK1	0.00151199	0.423954
ENSG00000273047	RP4-583P15	0.0015123	0.173416
ENSG00000163581	SLC2A2	0.00152364	0.194606
ENSG00000188997	KCTD21	0.00153172	0.467654
ENSG00000163297	ANTXR2	0.00153417	0.434601
ENSG00000246523	RP11-736K20	0.00154277	0.262029
ENSG00000066813	ACSM2B	0.00154949	0.0706805
ENSG00000151413	NUBPL	0.0015582	0.314002
ENSG00000197142	ACSL5	0.00157965	0.0847597
ENSG00000140876	NUDT7	0.00158832	0.259701
ENSG00000132744	ACY3	0.00159046	0.153211
ENSG00000249274	PDLIM1P4	0.00159617	0.261552
ENSG00000198157	HMGN5	0.00159821	0.312292
ENSG00000173531	MST1	0.00161568	0.225211
ENSG00000250237	CTC-498J12	0.00162172	0.179989
ENSG00000198130	HIBCH	0.00162465	0.304742
ENSG00000204444	APOM	0.00163828	0.195896
ENSG00000005471	ABCB4	0.00164052	0.0655414
ENSG00000138207	RBP4	0.00165417	0.169034
ENSG00000121690	DEPDC7	0.0016592	0.121856
ENSG00000041515	MYO16	0.00170198	0.194921
ENSG00000123453	SARDH	0.00172927	0.196238
ENSG00000171234	UGT2B7	0.00173023	0.055865
ENSG00000185267	CDNF	0.00173505	0.468502
ENSG00000171428	NAT1	0.00174539	0.384306
ENSG00000258867	LINC01146	0.0017608	0.276414
ENSG00000119471	HSDL2	0.00176259	0.397873
ENSG00000101981	F9	0.00176764	0.0742337
ENSG00000151631	AKR1C6P	0.00179735	0.0549688
ENSG00000176894	PXMP2	0.00180168	0.287664
ENSG00000005421	PON1	0.0018069	0.0884351
ENSG00000102910	LONP2	0.0018155	0.344516
ENSG00000174428	GTF2IRD2B	0.00182685	0.418018
ENSG00000140284	SLC27A2	0.00184903	0.17125
ENSG00000100242	SUN2	0.0018576	0.418012
ENSG00000180210	F2	0.00188761	0.200233
ENSG00000171903	CYP4F11	0.00189105	0.129913
ENSG00000141338	ABCA8	0.00189314	0.0793318
ENSG00000135605	TEC	0.00191062	0.25693
ENSG00000182985	CADM1	0.00191569	0.375191
ENSG00000272129	RP11-250B2	0.00192258	0.275149
ENSG00000231434	RP11-144L1	0.00192876	0.391558
ENSG00000254632	RP11-21L23	0.00195913	0.0969414
ENSG00000136371	MTHFS	0.00195988	0.27136
ENSG00000261578	RP11-21L23	0.00196189	0.0798825
ENSG00000226812	RP5-881L22	0.00197309	0.20711
ENSG00000110245	APOC3	0.00199306	0.211326
ENSG00000240915	RP11-659E9	0.00199484	0.0385256
ENSG00000079739	PGM1	0.00202066	0.253703
ENSG00000023909	GCLM	0.00203076	0.500019
ENSG00000133112	TPT1	0.00203575	0.450825
ENSG00000074966	TXK	0.00204855	0.395836
ENSG00000170011	MYRIP	0.00206186	0.105287
ENSG00000198894	CIPC	0.00207104	0.499769
ENSG00000109511	ANXA10	0.00209394	0.0610063
ENSG00000182551	ADI1	0.00210301	0.127034
ENSG00000112874	NUDT12	0.00211582	0.437073
ENSG00000039537	C6	0.00213727	0.0810096
ENSG00000170099	SERPINA6	0.00214352	0.362831
ENSG00000108187	PBLD	0.00214422	0.186267
ENSG00000100889	PCK2	0.00215601	0.0991588
ENSG00000265399	RP13-270P17	0.00216049	0.384129
ENSG00000007933	FMO3	0.00217689	0.14057
ENSG00000106049	HIBADH	0.00217963	0.393279
ENSG00000106511	MEOX2	0.00218066	0.248402
ENSG00000245281	CTD-2547L16	0.00218195	0.201427
ENSG00000260441	RP11-96D1	0.00219071	0
ENSG00000232453	RP4-794H19	0.00219381	0.346238
ENSG00000120158	RCL1	0.00221106	0.240329
ENSG00000267302	RP11-178C3	0.00221386	0.189606
ENSG00000143416	SELENBP1	0.00222568	0.275692
ENSG00000091262	ABCC6	0.00223131	0.321732
ENSG00000179636	TPPP2	0.00223516	0.143008
ENSG00000010379	SLC6A13	0.00223675	0.13582
ENSG00000225265	TAF1A-AS1	0.00224421	0.431057
ENSG00000163586	FABP1	0.00227607	0.1341
ENSG00000136842	TMOD1	0.00229194	0.231151
ENSG00000171759	PAH	0.00229543	0.170257
ENSG00000009724	MASP2	0.00229555	0.0986831
ENSG00000233077	LINC01271	0.00229656	0.362613
ENSG00000165516	KLHDC2	0.00232495	0.442925
ENSG00000131482	G6PC	0.00232756	0.205134
ENSG00000021852	C8B	0.00234074	0.186373
ENSG00000198099	ADH4	0.00234479	0.0305771
ENSG00000069702	TGFBR3	0.00237332	0.330895
ENSG00000181192	DHTKD1	0.00237576	0.316303
ENSG00000260643	RP11-303E16	0.00237757	0.191787
ENSG00000166262	FAM227B	0.00238055	0.374244
ENSG00000022267	FHL1	0.00239914	0.340066
ENSG00000140093	SERPINA10	0.00240129	0.226931
ENSG00000143845	ETNK2	0.0024036	0.108474
ENSG00000172955	ADH6	0.00241637	0.148836
ENSG00000140479	PCSK6	0.00242101	0.244061
ENSG00000123838	C4BPA	0.0024211	0.110701
ENSG00000198478	SH3BGRL2	0.00244091	0.327983
ENSG00000185010	F8	0.00244472	0.25689
ENSG00000083807	SLC27A5	0.00245032	0.0425335
ENSG00000072210	ALDH3A2	0.00245112	0.390599
ENSG00000173614	NMNAT1	0.00247294	0.484979
ENSG00000063854	HAGH	0.00248078	0.266504
ENSG00000138709	LARP1B	0.00248566	0.428781
ENSG00000164199	ADGRV1	0.00248673	0.274504
ENSG00000183747	ACSM2A	0.00248892	0.0544126
ENSG00000230102	RP11-407B7	0.00251468	0.0860984
ENSG00000184402	SS18L1	0.00252764	0.411343
ENSG00000178802	MPI	0.00252855	0.441066
ENSG00000185432	METTL7A	0.00256093	0.336342
ENSG00000151790	TDO2	0.00256499	0.0871451
ENSG00000153165	RGPD3	0.00258504	0.180247
ENSG00000141098	GFOD2	0.00261401	0.461535
ENSG00000254682	RP11-660L16	0.00262032	0.336678
ENSG00000104883	PEX11G	0.00263292	0.26185
ENSG00000227258	SMIM2-AS1	0.00263918	0.145552
ENSG00000243818	RP11-372E1	0.00264464	0.0444803
ENSG00000255322	#N/A	0.00265163	0.279674
ENSG00000227834	AP003385	0.00266289	0.127986
ENSG00000143149	ALDH9A1	0.00266434	0.39372
ENSG00000175336	APOF	0.00267704	0.0199477
ENSG00000238217	AC093590	0.00268775	0.149263
ENSG00000250056	LINC01018	0.00268958	0.0185603
ENSG00000161813	LARP4	0.00269735	0.494852
ENSG00000203441	LINC00449	0.00269964	0.193897
ENSG00000248884	CTC-537E7	0.00271753	0.0298484
ENSG00000235822	LINC01073	0.00272562	0.048799
ENSG00000088926	F11	0.00273087	0.116253
ENSG00000135218	CD36	0.0027404	0.185229
ENSG00000164347	GFM2	0.00274402	0.461345
ENSG00000149476	TKFC	0.00275304	0.229183
ENSG00000243989	ACY1	0.00276562	0.362311
ENSG00000180432	CYP8B1	0.00277716	0.0134318
ENSG00000184005	ST6GALNAC3	0.00277898	0.345923
ENSG00000263823	RP11-326K13	0.0027972	0.418751
ENSG00000250616	RP11-455F5	0.00280622	0.304335
ENSG00000139793	MBNL2	0.00281239	0.454251
ENSG00000173210	ABLIM3	0.00282305	0.325294
ENSG00000159921	GNE	0.00283318	0.239288
ENSG00000251165	F11-AS1	0.00283621	0.184647
ENSG00000261407	RP11-326A19	0.00283977	0.21048
ENSG00000149131	SERPING1	0.00284298	0.180014
ENSG00000111249	CUX2	0.0028439	0.233925
ENSG00000246922	UBAP1L	0.00285043	0.460214
ENSG00000255993	PSMC1P9	0.0028524	0.311576
ENSG00000151611	MMAA	0.00287064	0.372702
ENSG00000146085	MUT	0.00289382	0.218233
ENSG00000259065	RP5-1021I20	0.0028962	0.288515
ENSG00000002549	LAP3	0.00291597	0.393864
ENSG00000156398	SFXN2	0.0029391	0.337295
ENSG00000153086	ACMSD	0.00294646	0.207391
ENSG00000125551	PLGLB2	0.00296529	0.124786
ENSG00000273077	RP11-130C6	0.00296564	0.154428
ENSG00000173599	PC	0.00296684	0.134771
ENSG00000163072	NOSTRIN	0.00296938	0.273516
ENSG00000145439	CBR4	0.00297391	0.369625
ENSG00000125149	C16orf70	0.00299485	0.387804
ENSG00000103449	SALL1	0.00300089	0.415827
ENSG00000138792	ENPEP	0.00301057	0.166008
ENSG00000215386	MIR99AHG	0.00301066	0.217221
ENSG00000104635	SLC39A14	0.00301273	0.2738
ENSG00000230427	RP11-313A24	0.00301438	0.162523
ENSG00000250799	PRODH2	0.00302018	0.244272
ENSG00000117601	SERPINC1	0.00302374	0.0602415
ENSG00000078487	ZCWPW1	0.00302623	0.384763
ENSG00000123104	ITPR2	0.00303805	0.3654
ENSG00000145391	SETD7	0.00303814	0.371652
ENSG00000172594	SMPDL3A	0.00304457	0.479672
ENSG00000119138	KLF9	0.00304889	0.222369
ENSG00000137806	NDUFAF1	0.00306148	0.461699
ENSG00000250722	SEPP1	0.00308702	0.181763
ENSG00000197635	DPP4	0.00310085	0.233456
ENSG00000226334	RP11-217B7	0.00311682	0.401339
ENSG00000170385	SLC30A1	0.00314933	0.41016
ENSG00000214900	LINC01588	0.00317012	0.174886
ENSG00000146006	LRRTM2	0.00317202	0.243715
ENSG00000145476	CYP4V2	0.00317983	0.368738
ENSG00000236283	AC013463	0.00318328	0.367268
ENSG00000265758	RP11-595B24	0.00319942	0.0381271
ENSG00000138606	SHF	0.00320079	0.29756
ENSG00000176422	SPRYD4	0.00320384	0.294135
ENSG00000172380	GNG12	0.00320797	0.414281
ENSG00000137274	BPHL	0.00321696	0.411294
ENSG00000127948	POR	0.00323217	0.244301
ENSG00000175287	PHYHD1	0.00324927	0.102479
ENSG00000126522	ASL	0.00326457	0.284292
ENSG00000175806	MSRA	0.00327857	0.243019
ENSG00000183154	RP11-863K10	0.00329127	0.0677128
ENSG00000231473	LINC00441	0.00332868	0.408261
ENSG00000101695	RNF125	0.00333806	0.157155
ENSG00000166816	LDHD	0.00336642	0.175216
ENSG00000137106	GRHPR	0.00338518	0.253858
ENSG00000115107	STEAP3	0.00338774	0.145762
ENSG00000157131	C8A	0.00339136	0.067564
ENSG00000170558	CDH2	0.00340354	0.477421
ENSG00000106823	ECM2	0.00340386	0.200561
ENSG00000213512	GBP7	0.00342018	0.0865342
ENSG00000163884	KLF15	0.00343041	0.27339
ENSG00000271784	RP1-28H20	0.00343044	0.243934
ENSG00000182700	IGIP	0.00347139	0.480223
ENSG00000172482	AGXT	0.00347423	0.186389
ENSG00000261012	RP11-116D2	0.00353155	0.195025
ENSG00000227712	RP11-418J17	0.00353544	0.0639725
ENSG00000163683	SMIM14	0.00356167	0.369482
ENSG00000133027	PEMT	0.0035861	0.360801
ENSG00000147471	PROSC	0.00359004	0.39027
ENSG00000138115	CYP2C8	0.00359867	0.0444456
ENSG00000159761	C16orf86	0.00360272	0.254565
ENSG00000182329	KIAA2012	0.00360616	0.0528747
ENSG00000100003	SEC14L2	0.00361064	0.0762547
ENSG00000250218	ALDH1L1-AS1	0.00361606	0.104583
ENSG00000279026	RP3-414A15	0.00361776	0.297103
ENSG00000143819	EPHX1	0.00363087	0.182544
ENSG00000069667	RORA	0.00364009	0.298407
ENSG00000114378	HYAL1	0.00364721	0.3179
ENSG00000198865	CCDC152	0.00365439	0.256259
ENSG00000183281	PLGLB1	0.00366597	0.208999
ENSG00000136305	CIDEB	0.00367178	0.196603
ENSG00000148965	SAA4	0.00367699	0.135609
ENSG00000169085	C8orf46	0.00371062	0.313536
ENSG00000089057	SLC23A2	0.00372681	0.323453
ENSG00000116704	SLC35D1	0.00374386	0.317121
ENSG00000083123	BCKDHB	0.00375653	0.216249
ENSG00000239911	PRKAG2-AS1	0.00377778	0.224651
ENSG00000094631	HDAC6	0.00378793	0.366867
ENSG00000100116	GCAT	0.0038232	0.286134
ENSG00000147100	SLC16A2	0.00384805	0.167983
ENSG00000126231	PROZ	0.00385621	0.165286
ENSG00000258604	AL161668	0.00385648	0.086379
ENSG00000127241	MASP1	0.00386534	0.30966
ENSG00000166780	C16orf45	0.00386715	0.343052
ENSG00000237489	LINC00959	0.00387529	0.4348
ENSG00000118520	ARG1	0.00387957	0.178866
ENSG00000137642	SORL1	0.00388219	0.217378
ENSG00000171564	FGB	0.00389456	0.115227
ENSG00000000971	CFH	0.00390072	0.257717
ENSG00000172425	TTC36	0.00390084	0.0241995
ENSG00000109686	SH3D19	0.00391512	0.477608
ENSG00000147223	RIPPLY1	0.00393751	0.0742468
ENSG00000258999	RP11-114N19	0.00394053	0.236076
ENSG00000109072	VTN	0.0039476	0.419279
ENSG00000103150	MLYCD	0.00395197	0.240865
ENSG00000108387	SEPT4	0.00397978	0.146983
ENSG00000106034	CPED1	0.00398242	0.0790588
ENSG00000260765	CES1P2	0.00399307	0.26818
ENSG00000257052	RP11-881M11	0.00399399	0.174045
ENSG00000144331	ZNF385B	0.00400488	0.222801
ENSG00000107186	MPDZ	0.00400636	0.179324
ENSG00000138030	KHK	0.00400789	0.302185
ENSG00000164010	ERMAP	0.00403437	0.418615
ENSG00000116882	HAO2	0.00405864	0.0614822
ENSG00000128590	DNAJB9	0.00407098	0.271292
ENSG00000176720	BOK	0.00408047	0.425232
ENSG00000270532	PEBP1P2	0.0040999	0.364109
ENSG00000008311	AASS	0.00411963	0.0413892
ENSG00000253525	CTD-2114J12	0.00412187	0.0969205
ENSG00000231327	AC016700	0.0041241	0.264674
ENSG00000110243	APOA5	0.00413567	0.0760605
ENSG00000259343	TMC3-AS1	0.00417077	0.33105
ENSG00000259370	RP11-1069G10	0.00417658	0.203033
ENSG00000147419	CCDC25	0.00418769	0.46347
ENSG00000270513	RP11-116B13	0.00419759	0.130671
ENSG00000265828	MIR3939	0.00420465	0.212403
ENSG00000146678	IGFBP1	0.00420671	0.103088
ENSG00000273350	RP4-539M6	0.00421407	0.144593
ENSG00000251400	ALDH7A1P1	0.00424209	0.153811
ENSG00000119950	MXI1	0.00424883	0.496338
ENSG00000162365	CYP4A22	0.00425029	0.0704257
ENSG00000180425	C11orf71	0.00426757	0.392235
ENSG00000124253	PCK1	0.00429393	0.0426528
ENSG00000131373	HACL1	0.00431324	0.358873
ENSG00000165269	AQP7	0.00432307	0.368943
ENSG00000137171	KLC4	0.00433654	0.412504
ENSG00000229337	AC079305	0.00434189	0.0283432
ENSG00000244474	UGT1A4	0.0043517	0.0111195
ENSG00000236136	ADORA2BP1	0.00436184	0.0721687
ENSG00000261777	RP11-529K1	0.00436884	0.263771
ENSG00000259371	RP11-468E2	0.00438665	0.249892
ENSG00000169738	DCXR	0.00440074	0.100363
ENSG00000152620	NADK2	0.00440076	0.261937
ENSG00000272430	RP11-38L15	0.00440596	0.314997
ENSG00000132763	MMACHC	0.00442271	0.483459
ENSG00000235288	RP11-70C1	0.00444027	0.127694
ENSG00000167588	GPD1	0.00444727	0.0475116
ENSG00000204370	SDHD	0.00444727	0.411066
ENSG00000114200	BCHE	0.00446092	0.124348
ENSG00000123843	C4BPB	0.00447745	0.28067
ENSG00000186642	PDE2A	0.00448701	0.195458
ENSG00000117009	KMO	0.00451976	0.17593
ENSG00000186951	PPARA	0.00453384	0.363213
ENSG00000187824	TMEM220	0.00459025	0.197124
ENSG00000183549	ACSM5	0.00461219	0.0520918
ENSG00000198948	MFAP3L	0.0046196	0.113676
ENSG00000250470	AP000351	0.00462916	0.183606
ENSG00000162688	AGL	0.00464398	0.230764
ENSG00000198734	F5	0.0046484	0.468312
ENSG00000185650	ZFP36L1	0.00466033	0.478804
ENSG00000117054	ACADM	0.00467828	0.227226
ENSG00000199488	RNU1-70P	0.00470043	0.323638
ENSG00000198721	ECI2	0.00472572	0.341116
ENSG00000021826	CPS1	0.00473171	0.0335681
ENSG00000238097	RP11-513G11	0.00475732	0.103038
ENSG00000226519	LINC00390	0.00476661	0.174777
ENSG00000134760	DSG1	0.00477846	0.0222444
ENSG00000236341	RP5-1103B4	0.00477918	0.134394
ENSG00000203778	FAM229B	0.00478894	0.408333
ENSG00000113356	POLR3G	0.0047906	0.492207
ENSG00000280054	RP1-197B17	0.00479562	0.360048
ENSG00000168904	LRRC28	0.00480364	0.481642
ENSG00000198650	TAT	0.00480772	0.00990389
ENSG00000224517	HTR2A-AS1	0.00481252	0.0716452
ENSG00000166821	PEX11A	0.00484364	0.376403
ENSG00000255248	MIR100HG	0.00484435	0.356375
ENSG00000253813	COX6B1P4	0.00486542	0.122241
ENSG00000255967	RP11-438L7	0.00487239	0.222976
ENSG00000004864	SLC25A13	0.00487571	0.275232
ENSG00000279022	RP11-250B2	0.00487605	0.090947
ENSG00000105609	LILRB5	0.00488152	0.202624
ENSG00000137720	C11orf1	0.00489609	0.379066
ENSG00000232284	GNG12-AS1	0.00491393	0.309137
ENSG00000274578	RP11-430E17	0.00496142	0.309459
ENSG00000236996	MLIP-IT1	0.00496333	0.0204983
ENSG00000069431	ABCC9	0.00497601	0.149401
ENSG00000260274	RP11-817O13	0.00498575	0.29485
ENSG00000060971	ACAA1	0.00500173	0.350577
ENSG00000038210	PI4K2B	0.00500571	0.352369
ENSG00000161533	ACOX1	0.0050079	0.231313
ENSG00000170214	ADRA1B	0.00500936	0.116026
ENSG00000173597	SULT1B1	0.00501783	0.0576607
ENSG00000184232	OAF	0.00502636	0.372657
ENSG00000156011	PSD3	0.00506012	0.366371
ENSG00000020577	SAMD4A	0.00507651	0.410485
ENSG00000131386	GALNT15	0.00508198	0.136702
ENSG00000278058	RP11-70D24	0.00508753	0.267537
ENSG00000235510	BX842568	0.00510223	0.144746
ENSG00000105398	SULT2A1	0.00510282	0.123835
ENSG00000113889	KNG1	0.00510488	0.253192
ENSG00000172831	CES2	0.0051659	0.0730238
ENSG00000235090	RPL7L1P3	0.0052149	0.209066
ENSG00000170584	NUDCD2	0.00523983	0.456425
ENSG00000102763	VWA8	0.00524007	0.451152
ENSG00000176974	SHMT1	0.00524426	0.177037
ENSG00000236267	AP006216	0.00525149	0.0508537
ENSG00000137992	DBT	0.00526056	0.399844
ENSG00000172469	MANEA	0.00526336	0.3976
ENSG00000109576	AADAT	0.00532757	0.0978371
ENSG00000160282	FTCD	0.00533028	0.236746
ENSG00000137714	FDX1	0.00533445	0.39085
ENSG00000242732	RGAG4	0.00536939	0.212877
ENSG00000161653	NAGS	0.00537883	0.253082
ENSG00000215644	GCGR	0.00539021	0.0742927
ENSG00000138075	ABCG5	0.00540583	0.350894
ENSG00000105607	GCDH	0.00541956	0.191585
ENSG00000260762	ACSM5P1	0.00542438	0.058511
ENSG00000139160	ETFBKMT	0.00542506	0.383704
ENSG00000226889	RP11-474I16	0.0054328	0.107644
ENSG00000230849	GOT2P2	0.00546474	0.235101
ENSG00000148832	PAOX	0.00546837	0.44721
ENSG00000146233	CYP39A1	0.00546866	0.0346811
ENSG00000023839	ABCC2	0.00547917	0.396508
ENSG00000273259	SERPINA3	0.00548586	0.419535
ENSG00000154556	SORBS2	0.0054914	0.431019
ENSG00000106927	AMBP	0.00550704	0.207376
ENSG00000144040	SFXN5	0.00551226	0.457129
ENSG00000272537	GS1-166A23	0.00554798	0.161128
ENSG00000170509	HSD17B13	0.00555508	0.018511
ENSG00000157184	CPT2	0.00556141	0.269074
ENSG00000135929	CYP27A1	0.00558684	0.288274
ENSG00000233068	RP1-140K8	0.00560455	0.017479
ENSG00000172497	ACOT12	0.00561373	0.105536
ENSG00000265458	RP13-20L14	0.00562264	0.293981
ENSG00000248740	RP11-328K4	0.00563689	0.0874606
ENSG00000253406	AC012613	0.00565703	0.234324
ENSG00000258534	CTD-2134A5	0.00566221	0.366534
ENSG00000256632	RP13-672B3	0.005672	0.212093
ENSG00000211454	AKR7L	0.00571157	0.306795
ENSG00000204684	RP5-1004I9	0.00573367	0.0135697
ENSG00000241399	CD302	0.00574648	0.302363
ENSG00000179163	FUCA1	0.00575875	0.481695
ENSG00000261241	RP11-883G14	0.00575922	0.0918646
ENSG00000148803	FUOM	0.00578278	0.398216
ENSG00000211452	DIO1	0.00579368	0.114872
ENSG00000197312	DDI2	0.00579894	0.390329
ENSG00000116761	CTH	0.00581687	0.0921084
ENSG00000164038	SLC9B2	0.0058231	0.249201
ENSG00000143921	ABCG8	0.00582399	0.323684
ENSG00000253686	LINC01484	0.00582916	0.431285
ENSG00000100714	MTHFD1	0.00591719	0.121398
ENSG00000079557	AFM	0.00593309	0.0882146
ENSG00000100897	DCAF11	0.00595979	0.409062
ENSG00000274736	CCL23	0.00597451	0.300787
ENSG00000124098	FAM210B	0.00597568	0.48121
ENSG00000163762	TM4SF18	0.00602908	0.384553
ENSG00000167711	SERPINF2	0.00604705	0.320989
ENSG00000179577	KB-1552D7	0.00605889	0.172284
ENSG00000163815	CLEC3B	0.00607508	0.177904
ENSG00000205707	LYRM5	0.00608539	0.496635
ENSG00000120913	PDLIM2	0.0061	0.359058
ENSG00000169093	ASMTL	0.00610334	0.4009
ENSG00000170634	ACYP2	0.0061572	0.497391
ENSG00000106688	SLC1A1	0.00617931	0.203423
ENSG00000254473	RP11-522I20	0.00621009	0.375268
ENSG00000238041	RP11-59K5	0.00624986	0.330019
ENSG00000136868	SLC31A1	0.00628394	0.45264
ENSG00000148584	A1CF	0.00629097	0.477856
ENSG00000025423	HSD17B6	0.00629342	0.0621261
ENSG00000207652	MIR621	0.00630917	0.193056
ENSG00000145545	SRD5A1	0.00633197	0.27286
ENSG00000244731	C4A	0.00636985	0.296713
ENSG00000117118	SDHB	0.00637221	0.364517
ENSG00000251424	RP11-468N14	0.00638441	0.0562577
ENSG00000139194	RBP5	0.00640739	0.232181
ENSG00000159228	CBR1	0.00640807	0.340542
ENSG00000151726	ACSL1	0.00643021	0.104776
ENSG00000111181	SLC6A12	0.006458	0.141134
ENSG00000165972	CCDC38	0.0065068	0.13502
ENSG00000004799	PDK4	0.00653545	0.0507968
ENSG00000052802	MSMO1	0.00659876	0.207215
ENSG00000261438	RP11-399O19	0.00661625	0.380624
ENSG00000264666	RP11-524F11	0.00662494	0.184962
ENSG00000177465	ACOT4	0.00665351	0.256232
ENSG00000229005	HNF4A-AS1	0.00666265	0.0717834
ENSG00000237907	#N/A	0.00667416	0.0798563
ENSG00000166619	BLCAP	0.00669473	0.480158
ENSG00000175189	INHBC	0.00669716	0.186934
ENSG00000026103	FAS	0.00672343	0.327433
ENSG00000263535	AK4P1	0.00672882	0.333239
ENSG00000105792	CFAP69	0.00674927	0.359914
ENSG00000180346	TIGD2	0.00675156	0.260858
ENSG00000154511	FAM69A	0.00675686	0.464927
ENSG00000242110	AMACR	0.00676257	0.274018
ENSG00000146166	LGSN	0.00676889	0.0697424
ENSG00000189233	NUGGC	0.00677456	0.0758644
ENSG00000158104	HPD	0.00677846	0.0513624
ENSG00000047457	CP	0.00679401	0.080292
ENSG00000247970	RP11-543C4	0.00679837	0.321507
ENSG00000100577	GSTZ1	0.00682538	0.132574
ENSG00000087237	CETP	0.00682689	0.252197
ENSG00000169252	ADRB2	0.00685706	0.0515325
ENSG00000227082	CH17-437K3	0.00687739	0.2405
ENSG00000143257	NR1I3	0.00688388	0.0689034
ENSG00000151623	NR3C2	0.00689495	0.37961
ENSG00000198951	NAGA	0.00690206	0.499211
ENSG00000156709	AIFM1	0.00693219	0.482279
ENSG00000111058	ACSS3	0.00699467	0.14721
ENSG00000234807	LINC01135	0.00703929	0.144887
ENSG00000163644	PPM1K	0.00704327	0.306495
ENSG00000228798	AP000473	0.00705562	0.280793
ENSG00000171557	FGG	0.00707354	0.111152
ENSG00000101331	CCM2L	0.007087	0.440063
ENSG00000119698	PPP4R4	0.00708993	0.29732
ENSG00000263563	UBBP4	0.00710123	0.465694
ENSG00000110436	SLC1A2	0.00711463	0.0318341
ENSG00000084734	GCKR	0.00715939	0.218285
ENSG00000169733	RFNG	0.00718493	0.494817
ENSG00000169891	REPS2	0.00719007	0.353638
ENSG00000250328	MGC32805	0.00719314	0.213425
ENSG00000115884	SDC1	0.00721108	0.466686
ENSG00000267719	HP09025	0.00722837	0.123412
ENSG00000168803	ADAL	0.00724827	0.440475
ENSG00000173221	GLRX	0.00725536	0.255616
ENSG00000248896	CTD-2135J3	0.00730091	0.392943
ENSG00000248709	CTC-505O3	0.00732235	0.0325412
ENSG00000260668	RP11-744D14	0.00733268	0.37579
ENSG00000197358	BNIP3P1	0.00733435	0.41619
ENSG00000151552	QDPR	0.00733936	0.259097
ENSG00000264672	SEPT4-AS1	0.00737797	0.313806
ENSG00000197043	ANXA6	0.00737806	0.289564
ENSG00000156006	NAT2	0.00740111	0.0404188
ENSG00000139547	RDH16	0.0074042	0.0191021
ENSG00000120675	DNAJC15	0.00743265	0.490258
ENSG00000272341	RP1-151F17	0.00743532	0.400235
ENSG00000145321	GC	0.00743564	0.345372
ENSG00000258465	RP11-574F21	0.00743751	0.20743
ENSG00000182919	C11orf54	0.00744425	0.285543
ENSG00000230613	HM13-AS1	0.00745226	0.209642
ENSG00000109794	FAM149A	0.00745253	0.460762
ENSG00000112530	PACRG	0.00746848	0.219553
ENSG00000172817	CYP7B1	0.00747751	0.331507
ENSG00000117620	SLC35A3	0.00750268	0.427438
ENSG00000197444	OGDHL	0.00754008	0.263296
ENSG00000198695	MT-ND6	0.00754271	0.359725
ENSG00000134489	HRH4	0.00755715	0.274995
ENSG00000234492	RPL34-AS1	0.00759338	0.181199
ENSG00000136872	ALDOB	0.00761326	0.0627968
ENSG00000115414	FN1	0.00764616	0.44791
ENSG00000146416	AIG1	0.00764849	0.480757
ENSG00000139144	PIK3C2G	0.00765519	0.190339
ENSG00000163749	CCDC158	0.00768279	0.291551
ENSG00000228695	CES1P1	0.00772113	0.0806627
ENSG00000214401	KANSL1-AS1	0.00776088	0.291609
ENSG00000100307	CBX7	0.00779783	0.443997
ENSG00000120885	CLU	0.0078209	0.388016
ENSG00000196616	ADH1B	0.00783275	0.0249589
ENSG00000138640	FAM13A	0.00787114	0.165357
ENSG00000085871	MGST2	0.00787241	0.31043
ENSG00000107864	CPEB3	0.00788303	0.238991
ENSG00000147647	DPYS	0.00789795	0.0596739
ENSG00000110090	CPT1A	0.00792079	0.468659
ENSG00000116771	AGMAT	0.00796224	0.341032
ENSG00000174032	SLC25A30	0.00798387	0.355816
ENSG00000187048	CYP4A11	0.00798458	0.109837
ENSG00000136161	RCBTB2	0.00801958	0.427551
ENSG00000100665	SERPINA4	0.0080233	0.21984
ENSG00000117151	CTBS	0.00802912	0.474759
ENSG00000169744	LDB2	0.00803798	0.338476
ENSG00000280440	AC002064	0.00804149	0.0917264
ENSG00000148218	ALAD	0.00808438	0.340238
ENSG00000010810	FYN	0.008096	0.404574
ENSG00000154133	ROBO4	0.00812367	0.367485
ENSG00000234770	GULOP	0.00814638	0.161433
ENSG00000257017	HP	0.00816997	0.0466061
ENSG00000243710	CFAP57	0.0081703	0.10965
ENSG00000214960	ISPD	0.00820284	0.40213
ENSG00000100312	ACR	0.0082085	0.425171
ENSG00000254622	NAV2-AS4	0.00824169	0.0200539
ENSG00000158571	PFKFB1	0.00824777	0.0929688
ENSG00000227477	STK4-AS1	0.00825242	0.286232
ENSG00000155542	SETD9	0.00830249	0.490085
ENSG00000134240	HMGCS2	0.00832793	0.170361
ENSG00000275152	CCL16	0.00833304	0.0949588
ENSG00000141753	IGFBP4	0.00833354	0.409487
ENSG00000259319	RP11-293M10	0.00833802	0.144095
ENSG00000172771	EFCAB12	0.00837508	0.19264
ENSG00000225790	RP11-2L8	0.00838848	0.141182
ENSG00000106617	PRKAG2	0.00838967	0.40844
ENSG00000273007	RP11-170N16	0.00840111	0.362431
ENSG00000141485	SLC13A5	0.00841351	0.186239
ENSG00000223622	GSTA6P	0.00843063	0.230373
ENSG00000114698	PLSCR4	0.00846236	0.33336
ENSG00000254260	RP11-369E15	0.00849479	0.0341844
ENSG00000198947	DMD	0.00851126	0.262903
ENSG00000196275	GTF2IRD2	0.0085152	0.424935
ENSG00000246082	NUDT16P1	0.00853493	0.289938
ENSG00000225766	DHRS4L1	0.00854169	0.142648
ENSG00000167772	ANGPTL4	0.00857218	0.146104
ENSG00000255471	RP11-736K20	0.00858228	0.365328
ENSG00000168389	MFSD2A	0.00858545	0.0407051
ENSG00000274818	RP1-292L20	0.00858971	0.392709
ENSG00000198585	NUDT16	0.00859056	0.465631
ENSG00000256185	RP11-612B6	0.00860335	0.312647
ENSG00000261487	AC135048	0.0086072	0.310567
ENSG00000075234	TTC38	0.00865756	0.473697
ENSG00000009765	IYD	0.00865944	0.207613
ENSG00000166228	PCBD1	0.00868239	0.442863
ENSG00000170315	UBB	0.00869548	0.41164
ENSG00000124374	PAIP2B	0.0087242	0.246891
ENSG00000164172	MOCS2	0.0087299	0.475641
ENSG00000259594	CTD-2034I4	0.0087609	0.119867
ENSG00000171503	ETFDH	0.00880572	0.140966
ENSG00000088451	TGDS	0.00881495	0.480671
ENSG00000142168	SOD1	0.00882936	0.358273
ENSG00000240875	LINC00886	0.00884801	0.33851
ENSG00000230435	AC004160	0.00890574	0.0569916
ENSG00000182568	SATB1	0.008914	0.368754
ENSG00000118137	APOA1	0.00891506	0.323039
ENSG00000087842	PIR	0.00897533	0.328069
ENSG00000226824	RP4-756H11	0.00898128	0.300348
ENSG00000280047	CTC-463A16	0.00904626	0.387976
ENSG00000171560	FGA	0.00905675	0.117354
ENSG00000108242	CYP2C18	0.00908411	0.231485
ENSG00000171766	GATM	0.00914279	0.268988
ENSG00000003989	SLC7A2	0.00915119	0.264336
ENSG00000273958	RP11-219B17	0.00919429	0.235729
ENSG00000196136	SERPINA3	0.00928558	0.356546
ENSG00000123612	ACVR1C	0.00933341	0.25474
ENSG00000220563	PKMP3	0.00934594	0.497891
ENSG00000226781	TBCAP1	0.0093723	0.459169
ENSG00000229775	RP11-298H24	0.00939166	0.0638798
ENSG00000173041	ZNF680	0.00940729	0.436948
ENSG00000074935	TUBE1	0.0094666	0.311095
ENSG00000278396	RP11-120E11	0.00949782	0.496473
ENSG00000275567	RP11-729I10	0.00952129	0.261213
ENSG00000224721	AC007182	0.00953695	0.119401
ENSG00000227467	LINC01537	0.00953949	0.173288
ENSG00000115361	ACADL	0.00955156	0.0919091
ENSG00000278683	RP11-132A1	0.00956675	0.0535188
ENSG00000244256	RN7SL130P	0.00957527	0.335774
ENSG00000251637	RP11-119D9	0.00960137	0.0315433
ENSG00000262294	RP11-1260E13	0.0096127	0.359724
ENSG00000128655	PDE11A	0.00966671	0.165205
ENSG00000180999	C1orf105	0.00966804	0.263714
ENSG00000248079	DPH6-AS1	0.00968078	0.246905
ENSG00000248319	RP11-205M3	0.00983653	0.0560026
ENSG00000187758	ADH1A	0.00984731	0.14115
ENSG00000213041	RP11-383G10	0.00984845	0.198904
ENSG00000212293	SNORA16	0.00986062	0.224447
ENSG00000204653	ASPDH	0.0098686	0.0308673
ENSG00000152583	SPARCL1	0.00986975	0.262143
ENSG00000198786	MT-ND5	0.00987726	0.420729
ENSG00000102743	SLC25A15	0.00989517	0.166063
ENSG00000109906	ZBTB16	0.00990492	0.182404
ENSG00000280739	EIF1B-AS1	0.00990509	0.45718
ENSG00000116171	SCP2	0.00992416	0.234916
ENSG00000175600	SUGCT	0.00992726	0.360854
ENSG00000138356	AOX1	0.00995654	0.0972943
ENSG00000157399	ARSE	0.00996606	0.40077
ENSG00000115423	DNAH6	0.0100039	0.139213
