# Supplementary material for: High expression of SMARCA4 or SMARCA2 is frequently associated with an opposite prognosis in cancer
Source: Sci Rep. 2018 Feb 1;8:2043. doi: 10.1038/s41598-018-20217-3 (PMC5794756; doi:10.1038/s41598-018-20217-3)
Supplement: Supplementary file 5 — Supplementary Table S6 [file 41598_2018_20217_MOESM5_ESM.xlsx]

## Sheet: Upregulated
Supplementary Table S6. List of genes upregulated in SMARCA2-high versus the SMARCA2-low Liver hepatocellular Carcinoma (LIHC) tumors
Ensemble gene name	Gene Symbol	p-value	Fold Change
ENSG00000148481	FAM188A	1.69741e-08	2.33692
ENSG00000138593	SECISBP2L	1.84334e-07	2.18722
ENSG00000151611	MMAA	4.08256e-07	3.43224
ENSG00000103479	RBL2	4.40211e-07	3.40768
ENSG00000102910	LONP2	1.39236e-06	2.75008
ENSG00000138641	HERC3	1.86547e-06	3.16428
ENSG00000158828	PINK1	1.93559e-06	3.55922
ENSG00000065534	MYLK	2.26846e-06	5.04229
ENSG00000177200	CHD9	2.85392e-06	2.94928
ENSG00000197579	TOPORS	5.02895e-06	2.11825
ENSG00000109756	RAPGEF2	5.04296e-06	3.23595
ENSG00000141905	NFIC	5.97666e-06	2.68035
ENSG00000256043	CTSO	6.91855e-06	4.98705
ENSG00000128590	DNAJB9	7.36961e-06	2.61536
ENSG00000116005	PCYOX1	9.18728e-06	2.4512
ENSG00000111269	CREBL2	9.77045e-06	2.0727
ENSG00000110013	SIAE	1.11324e-05	2.70338
ENSG00000005812	FBXL3	1.33231e-05	2.16687
ENSG00000197312	DDI2	1.35804e-05	2.20129
ENSG00000170185	USP38	1.48057e-05	2.68982
ENSG00000112992	NNT	1.55483e-05	3.97594
ENSG00000088682	COQ9	1.68733e-05	2.12278
ENSG00000109572	CLCN3	1.7515e-05	2.25023
ENSG00000140374	ETFA	1.75163e-05	2.28362
ENSG00000080503	SMARCA2	1.80533e-05	9.25981
ENSG00000115504	EHBP1	1.82693e-05	2.34125
ENSG00000262766	RP11-196G11	1.86212e-05	6.35192
ENSG00000145332	KLHL8	2.00659e-05	2.42345
ENSG00000207770	#N/A	2.15124e-05	3.53393
ENSG00000236199	RP11-264I13	2.15885e-05	4.06163
ENSG00000106617	PRKAG2	2.2423e-05	3.50714
ENSG00000117791	MARC2	2.34091e-05	3.71954
ENSG00000150457	LATS2	2.35101e-05	2.67243
ENSG00000251165	F11-AS1	2.39766e-05	5.80651
ENSG00000088926	F11	2.42337e-05	4.57291
ENSG00000076321	KLHL20	2.55083e-05	2.35221
ENSG00000124831	LRRFIP1	2.89775e-05	2.0603
ENSG00000152700	SAR1B	3.32485e-05	2.22956
ENSG00000166192	SENP8	3.48004e-05	2.94314
ENSG00000166816	LDHD	4.29558e-05	7.48737
ENSG00000171100	MTM1	4.64542e-05	2.31385
ENSG00000118804	STBD1	4.89637e-05	3.79529
ENSG00000047346	FAM214A	5.10678e-05	2.60385
ENSG00000059769	DNAJC25	5.30089e-05	3.12094
ENSG00000109654	TRIM2	5.47101e-05	3.00809
ENSG00000128641	MYO1B	5.65247e-05	4.28128
ENSG00000230555	RP11-517P14	5.80603e-05	2.3162
ENSG00000152484	USP12	5.84309e-05	2.03987
ENSG00000119950	MXI1	6.00673e-05	2.4604
ENSG00000159921	GNE	6.29625e-05	4.7047
ENSG00000139160	ETFBKMT	6.39504e-05	2.2065
ENSG00000051108	HERPUD1	6.45964e-05	2.02962
ENSG00000109686	SH3D19	6.48097e-05	2.80046
ENSG00000185716	C16orf52	6.55125e-05	2.41755
ENSG00000079739	PGM1	6.57851e-05	2.77354
ENSG00000170365	SMAD1	6.60188e-05	2.9738
ENSG00000175395	ZNF25	6.87455e-05	2.14675
ENSG00000186976	EFCAB6	7.58812e-05	3.78907
ENSG00000140688	C16orf58	7.7313e-05	2.04906
ENSG00000133138	TBC1D8B	7.87205e-05	2.25647
ENSG00000106993	CDC37L1	7.89997e-05	4.4031
ENSG00000151718	WWC2	8.10569e-05	2.57812
ENSG00000187446	CHP1	8.3448e-05	2.26274
ENSG00000233554	B4GALT1-AS1	8.45025e-05	5.61789
ENSG00000166548	TK2	8.4855e-05	2.22609
ENSG00000137601	NEK1	8.56818e-05	2.2473
ENSG00000162378	ZYG11B	8.6556e-05	2.453
ENSG00000168016	TRANK1	9.67062e-05	3.46188
ENSG00000166855	CLPX	9.94212e-05	2.17401
ENSG00000145439	CBR4	0.000100961	2.95889
ENSG00000232284	GNG12-AS1	0.000105934	4.44432
ENSG00000164117	FBXO8	0.000106842	2.3685
ENSG00000144746	ARL6IP5	0.000113481	2.04701
ENSG00000117151	CTBS	0.000114189	2.38626
ENSG00000169762	TAPT1	0.00011442	3.28831
ENSG00000069431	ABCC9	0.000117928	11.3289
ENSG00000259976	MIR568	0.000120223	3.14605
ENSG00000180530	NRIP1	0.000124071	2.16884
ENSG00000170634	ACYP2	0.00012548	2.40743
ENSG00000281649	EBLN3	0.000130445	2.09661
ENSG00000139132	FGD4	0.000139822	3.40972
ENSG00000117620	SLC35A3	0.000142393	2.08745
ENSG00000139547	RDH16	0.000147539	9.25669
ENSG00000116171	SCP2	0.000147612	4.23651
ENSG00000147853	AK3	0.000148205	3.71883
ENSG00000205808	PLPP6	0.000151555	2.51137
ENSG00000174718	KIAA1551	0.000152473	3.06038
ENSG00000171503	ETFDH	0.000158996	4.06886
ENSG00000148516	ZEB1	0.000170676	2.31308
ENSG00000166123	GPT2	0.000173169	6.48878
ENSG00000162148	PPP1R32	0.000177557	3.42906
ENSG00000119138	KLF9	0.00018299	5.89403
ENSG00000138600	SPPL2A	0.000184167	2.07616
ENSG00000105497	ZNF175	0.000188283	2.68513
ENSG00000143776	CDC42BPA	0.000188476	2.56207
ENSG00000172340	SUCLG2	0.000189104	3.06361
ENSG00000080561	MID2	0.000195011	2.81787
ENSG00000137106	GRHPR	0.000199018	5.48434
ENSG00000102763	VWA8	0.000205342	2.69303
ENSG00000132141	CCT6B	0.000209067	3.21009
ENSG00000080493	SLC4A4	0.000210515	4.91888
ENSG00000187079	TEAD1	0.000210756	2.07879
ENSG00000130962	PRRG1	0.000211259	2.23225
ENSG00000137806	NDUFAF1	0.00021326	2.06718
ENSG00000265972	TXNIP	0.000216457	3.55317
ENSG00000176399	DMRTA1	0.000226777	4.21411
ENSG00000094963	FMO2	0.000229976	8.17141
ENSG00000162599	NFIA	0.000232754	3.05275
ENSG00000114019	AMOTL2	0.00023379	2.79201
ENSG00000025423	HSD17B6	0.000236537	10.9232
ENSG00000158104	HPD	0.000240174	24.4695
ENSG00000154305	MIA3	0.000241961	2.49554
ENSG00000259171	RP11-903H12	0.000242835	5.76548
ENSG00000174373	RALGAPA1	0.000243548	2.2419
ENSG00000138356	AOX1	0.000248121	8.62389
ENSG00000185010	F8	0.000251255	6.69813
ENSG00000180432	CYP8B1	0.000258365	39.0564
ENSG00000101323	HAO1	0.000268944	7.9573
ENSG00000169891	REPS2	0.00027068	3.77183
ENSG00000104043	ATP8B4	0.000270741	2.50551
ENSG00000113790	EHHADH	0.000274068	6.71113
ENSG00000106688	SLC1A1	0.000276603	7.1455
ENSG00000137449	CPEB2	0.000276686	2.99844
ENSG00000128829	EIF2AK4	0.000276822	2.12602
ENSG00000129636	ITFG1	0.000280525	2.45484
ENSG00000164010	ERMAP	0.000282835	2.32411
ENSG00000069667	RORA	0.000283242	5.31453
ENSG00000180917	CMTR2	0.000286127	2.1824
ENSG00000105856	HBP1	0.000289135	2.31733
ENSG00000009724	MASP2	0.000289259	3.58468
ENSG00000131724	IL13RA1	0.000293334	2.61968
ENSG00000109466	KLHL2	0.000293618	2.21626
ENSG00000137992	DBT	0.000304618	2.49614
ENSG00000241316	SUCLG2-AS1	0.000317481	3.17646
ENSG00000117118	SDHB	0.0003222	2.03641
ENSG00000080618	CPB2	0.000325592	3.36954
ENSG00000038210	PI4K2B	0.000326104	2.14325
ENSG00000138207	RBP4	0.000327478	3.55472
ENSG00000134352	IL6ST	0.000331305	2.36978
ENSG00000145391	SETD7	0.00034238	2.34789
ENSG00000181192	DHTKD1	0.000342644	3.64782
ENSG00000196914	ARHGEF12	0.000344699	2.25751
ENSG00000055208	TAB2	0.000346538	2.14743
ENSG00000248098	BCKDHA	0.000348291	2.6975
ENSG00000145431	PDGFC	0.000353519	2.54707
ENSG00000115841	RMDN2	0.000353894	2.56366
ENSG00000163683	SMIM14	0.000367735	2.59739
ENSG00000152078	TMEM56	0.000369572	3.27199
ENSG00000117054	ACADM	0.00037054	2.84154
ENSG00000159398	CES5A	0.000378634	8.43232
ENSG00000100242	SUN2	0.00038152	2.4179
ENSG00000116704	SLC35D1	0.000386713	2.49615
ENSG00000153823	PID1	0.000390213	2.19099
ENSG00000153339	TRAPPC8	0.00039586	2.16298
ENSG00000183604	SMG1P5	0.000398315	2.0154
ENSG00000107036	RIC1	0.00040501	2.48003
ENSG00000132326	PER2	0.000405194	2.0331
ENSG00000135605	TEC	0.000414124	3.03534
ENSG00000170088	TMEM192	0.00041434	2.3474
ENSG00000224462	C4BPAP1	0.000415665	10.0677
ENSG00000125246	CLYBL	0.00041842	2.50447
ENSG00000236136	ADORA2BP1	0.000419642	19.195
ENSG00000136925	TSTD2	0.000421276	2.51992
ENSG00000183049	CAMK1D	0.000444202	4.09599
ENSG00000171759	PAH	0.000445893	3.44246
ENSG00000162482	AKR7A3	0.00045514	9.52909
ENSG00000281100	RP11-640L9	0.000467202	2.42983
ENSG00000140479	PCSK6	0.000473586	3.58666
ENSG00000157131	C8A	0.000476206	7.74927
ENSG00000187866	FAM122A	0.000481346	2.01232
ENSG00000163644	PPM1K	0.000484512	3.77232
ENSG00000113889	KNG1	0.000487034	4.69953
ENSG00000080910	CFHR2	0.000488999	4.73207
ENSG00000106034	CPED1	0.000493868	9.33999
ENSG00000259319	RP11-293M10	0.000494238	4.51163
ENSG00000064393	HIPK2	0.000497909	2.68963
ENSG00000259370	RP11-1069G10	0.000499071	12.8681
ENSG00000143669	LYST	0.000515016	2.3889
ENSG00000275392	RP11-164O23	0.000527161	6.57936
ENSG00000198682	PAPSS2	0.000530404	2.90938
ENSG00000141098	GFOD2	0.000544787	2.43523
ENSG00000109618	SEPSECS	0.000545484	2.52614
ENSG00000042445	RETSAT	0.000545962	2.06813
ENSG00000091137	SLC26A4	0.000550005	2.49072
ENSG00000017427	IGF1	0.000559276	11.1646
ENSG00000151552	QDPR	0.000563677	2.99432
ENSG00000090975	PITPNM2	0.000569646	2.93355
ENSG00000102893	PHKB	0.000573388	2.28068
ENSG00000164144	ARFIP1	0.000576931	2.01731
ENSG00000108187	PBLD	0.000579179	3.75809
ENSG00000106823	ECM2	0.000584095	8.46106
ENSG00000100714	MTHFD1	0.000588085	5.13535
ENSG00000178772	CPN2	0.000591808	5.01936
ENSG00000196616	ADH1B	0.000592948	42.2755
ENSG00000250424	RP5-877J2	0.000601969	7.69159
ENSG00000139112	GABARAPL1	0.000606905	4.99502
ENSG00000214106	PAXIP1-AS2	0.000618389	2.39903
ENSG00000139194	RBP5	0.0006309	3.69581
ENSG00000198574	SH2D1B	0.000631835	2.65726
ENSG00000135766	EGLN1	0.000633771	2.03349
ENSG00000176894	PXMP2	0.000634237	2.48989
ENSG00000123200	ZC3H13	0.000638144	2.01933
ENSG00000140526	ABHD2	0.000640969	3.29189
ENSG00000183354	KIAA2026	0.000648315	2.1621
ENSG00000135272	MDFIC	0.000658793	2.83759
ENSG00000087589	CASS4	0.000658951	2.37626
ENSG00000082438	COBLL1	0.000660183	4.21942
ENSG00000148218	ALAD	0.00066119	3.54337
ENSG00000172345	STARD5	0.000670411	7.53581
ENSG00000138109	CYP2C9	0.00068185	13.6546
ENSG00000170989	S1PR1	0.000689119	2.9117
ENSG00000223509	RP11-632K20	0.000690391	2.01912
ENSG00000130988	RGN	0.00070383	3.26289
ENSG00000095321	CRAT	0.000710355	2.04561
ENSG00000145476	CYP4V2	0.000713153	4.20657
ENSG00000137561	TTPA	0.000718799	4.82533
ENSG00000183747	ACSM2A	0.00072629	14.2377
ENSG00000140044	JDP2	0.000741551	3.016
ENSG00000145675	PIK3R1	0.000755223	3.01733
ENSG00000151553	FAM160B1	0.000755741	2.23245
ENSG00000136868	SLC31A1	0.000761368	2.29863
ENSG00000154258	ABCA9	0.000769637	6.36043
ENSG00000141338	ABCA8	0.000782216	11.3896
ENSG00000157184	CPT2	0.000789851	2.82632
ENSG00000107186	MPDZ	0.000797641	5.8731
ENSG00000074660	SCARF1	0.000802089	2.043
ENSG00000179761	PIPOX	0.000810273	4.07578
ENSG00000137040	RANBP6	0.000820196	2.66974
ENSG00000183154	RP11-863K10	0.000820697	15.1047
ENSG00000167798	C3P1	0.000824442	8.8167
ENSG00000162688	AGL	0.000836438	2.82002
ENSG00000166888	STAT6	0.000837436	2.04654
ENSG00000167720	SRR	0.000858845	2.00837
ENSG00000234223	AC003988	0.000862959	#DIV/0!
ENSG00000184005	ST6GALNAC3	0.000866131	3.6939
ENSG00000186115	CYP4F2	0.000877153	11.7365
ENSG00000021852	C8B	0.000888331	4.87264
ENSG00000171723	GPHN	0.000889125	3.31282
ENSG00000136630	HLX	0.000889197	3.33692
ENSG00000106804	C5	0.000889415	2.87279
ENSG00000164344	KLKB1	0.000907445	5.10501
ENSG00000026103	FAS	0.000921992	3.96279
ENSG00000121310	ECHDC2	0.000927567	3.89051
ENSG00000205403	CFI	0.000940945	3.69632
ENSG00000149124	GLYAT	0.000941492	19.4419
ENSG00000115361	ACADL	0.00095158	14.8414
ENSG00000141447	OSBPL1A	0.00097172	2.44268
ENSG00000049239	H6PD	0.000972687	2.6498
ENSG00000131725	WDR44	0.000983842	2.39918
ENSG00000128052	KDR	0.000983849	3.46012
ENSG00000176974	SHMT1	0.000995712	4.1675
ENSG00000063854	HAGH	0.000997692	2.5853
ENSG00000151748	SAV1	0.00100087	2.7342
ENSG00000132837	DMGDH	0.00100725	5.54365
ENSG00000212907	MT-ND4L	0.00100817	2.28295
ENSG00000116791	CRYZ	0.00101059	2.14841
ENSG00000103150	MLYCD	0.00102396	3.04814
ENSG00000233178	RP11-88I18	0.00102506	3.58592
ENSG00000165424	ZCCHC24	0.0010257	2.61331
ENSG00000070778	PTPN21	0.00103207	2.04065
ENSG00000166710	B2M	0.00103949	2.62064
ENSG00000114771	AADAC	0.00104816	6.21793
ENSG00000147576	ADHFE1	0.00105491	4.09461
ENSG00000005421	PON1	0.00109057	7.32879
ENSG00000264016	CTC-297N7	0.00109129	3.13133
ENSG00000258465	RP11-574F21	0.00109497	7.68221
ENSG00000101856	PGRMC1	0.00113817	3.46102
ENSG00000134109	EDEM1	0.00115331	2.31173
ENSG00000271452	RP11-342K6	0.00117035	2.41223
ENSG00000197321	SVIL	0.00117832	2.73479
ENSG00000109511	ANXA10	0.00117958	20.1862
ENSG00000147100	SLC16A2	0.00118641	4.30174
ENSG00000229419	RALGAPA1P1	0.00119423	2.76222
ENSG00000104883	PEX11G	0.00119654	3.32898
ENSG00000113924	HGD	0.00121192	6.5363
ENSG00000167315	ACAA2	0.00121242	2.80514
ENSG00000263400	TMEM220-AS1	0.00121668	2.88014
ENSG00000073849	ST6GAL1	0.00121724	2.16741
ENSG00000123838	C4BPA	0.00121775	13.0735
ENSG00000173406	DAB1	0.00123106	4.92817
ENSG00000106049	HIBADH	0.00123246	3.05166
ENSG00000198894	CIPC	0.00123721	2.52486
ENSG00000174804	FZD4	0.00123765	2.36985
ENSG00000259974	LINC00261	0.00123803	2.47599
ENSG00000141485	SLC13A5	0.00128599	4.78258
ENSG00000010404	IDS	0.00130139	2.12992
ENSG00000186642	PDE2A	0.00130911	4.88461
ENSG00000164089	ETNPPL	0.00134482	7.9412
ENSG00000121691	CAT	0.0013532	3.31296
ENSG00000179094	PER1	0.00135716	4.16813
ENSG00000069535	MAOB	0.00135938	2.70994
ENSG00000139508	SLC46A3	0.00137373	9.98351
ENSG00000145545	SRD5A1	0.00138576	2.7589
ENSG00000250328	MGC32805	0.00141156	4.89878
ENSG00000106733	NMRK1	0.00142582	2.26353
ENSG00000134538	SLCO1B1	0.00142728	3.8064
ENSG00000154262	ABCA6	0.00143102	4.5561
ENSG00000114166	KAT2B	0.00143335	4.41734
ENSG00000064225	ST3GAL6	0.00143559	5.28355
ENSG00000132541	RIDA	0.00144153	3.61803
ENSG00000254509	RP11-677M14	0.00144908	3.19915
ENSG00000202522	Y_RNA	0.00145483	7.97403
ENSG00000099250	NRP1	0.00145555	2.24413
ENSG00000083807	SLC27A5	0.00145788	8.214
ENSG00000263232	ATP5A1P3	0.00148674	4.4829
ENSG00000173597	SULT1B1	0.00148947	27.1814
ENSG00000143951	WDPCP	0.00151444	4.71954
ENSG00000101981	F9	0.00152114	11.5038
ENSG00000177311	ZBTB38	0.00152924	2.77804
ENSG00000165795	NDRG2	0.00153303	3.38969
ENSG00000151224	MAT1A	0.00154234	4.18786
ENSG00000154133	ROBO4	0.00154383	2.17553
ENSG00000163110	PDLIM5	0.0015489	2.34302
ENSG00000259275	RP11-522B15	0.00155154	2.41701
ENSG00000102931	ARL2BP	0.00156833	2.22451
ENSG00000154556	SORBS2	0.00156838	2.95519
ENSG00000108771	DHX58	0.00157157	2.37608
ENSG00000163071	SPATA18	0.00158259	6.47573
ENSG00000229729	#N/A	0.00160498	2.20056
ENSG00000227411	BAATP1	0.0016148	3.12405
ENSG00000178075	GRAMD1C	0.00161727	4.08188
ENSG00000137145	DENND4C	0.00162267	2.3161
ENSG00000163697	APBB2	0.00162547	2.68733
ENSG00000254990	RP11-108O10	0.00164293	3.22521
ENSG00000149131	SERPING1	0.00166309	4.05796
ENSG00000198099	ADH4	0.00166772	6.51098
ENSG00000147027	TMEM47	0.00167258	7.33706
ENSG00000004799	PDK4	0.0016867	15.2882
ENSG00000169504	CLIC4	0.00169372	2.06082
ENSG00000261270	RP11-325K4	0.00169449	2.76228
ENSG00000235138	RP11-374P20	0.00170629	8.40883
ENSG00000165475	CRYL1	0.00171238	2.86327
ENSG00000168939	SPRY3	0.00171261	2.52415
ENSG00000005471	ABCB4	0.00173089	6.87239
ENSG00000136783	NIPSNAP3A	0.00173204	2.61398
ENSG00000157654	PALM2-AKAP2	0.00175692	8.61599
ENSG00000197776	KLHDC1	0.00175916	2.62955
ENSG00000133835	HSD17B4	0.00176089	3.18193
ENSG00000169083	AR	0.00177215	11.0731
ENSG00000110090	CPT1A	0.00177257	2.50876
ENSG00000120159	CAAP1	0.00177693	2.1887
ENSG00000006756	ARSD	0.00178968	2.2049
ENSG00000100234	TIMP3	0.00179218	3.30341
ENSG00000248144	ADH1C	0.00180624	14.8731
ENSG00000112425	EPM2A	0.00181886	2.22027
ENSG00000215386	MIR99AHG	0.00183929	4.2165
ENSG00000223723	BX842568	0.00186368	7.71962
ENSG00000270808	RP11-574K11	0.00188353	2.64827
ENSG00000119711	ALDH6A1	0.00194607	4.13182
ENSG00000260618	RP11-23N2	0.00194999	4.1626
ENSG00000102468	HTR2A	0.00196073	9.33866
ENSG00000019995	ZRANB1	0.00196439	2.37315
ENSG00000147862	NFIB	0.00197157	2.67889
ENSG00000130066	SAT1	0.00197477	2.35083
ENSG00000171428	NAT1	0.00199069	2.54792
ENSG00000272129	RP11-250B2	0.00199288	2.83755
ENSG00000167740	CYB5D2	0.00201289	2.0918
ENSG00000102804	TSC22D1	0.00201684	3.87499
ENSG00000005243	COPZ2	0.00203612	2.23651
ENSG00000101974	ATP11C	0.00204892	4.95159
ENSG00000180875	GREM2	0.00205187	15.3687
ENSG00000121671	CRY2	0.00205288	2.81703
ENSG00000127948	POR	0.00206451	2.36797
ENSG00000109436	TBC1D9	0.00207542	2.15075
ENSG00000133985	TTC9	0.002082	7.76694
ENSG00000117601	SERPINC1	0.00209462	6.34492
ENSG00000250938	RP11-679C8	0.00209686	2.53227
ENSG00000253177	RP11-100L22	0.00209736	3.21057
ENSG00000255090	#N/A	0.00211317	13.8967
ENSG00000180581	SRP9P1	0.00213973	2.21147
ENSG00000181722	ZBTB20	0.00214502	2.52061
ENSG00000163825	RTP3	0.00215536	17.3827
ENSG00000137364	TPMT	0.00215627	2.3533
ENSG00000130653	PNPLA7	0.00216069	2.96213
ENSG00000257062	RP11-125O5	0.00216689	5.47614
ENSG00000248884	CTC-537E7	0.00216962	10.3778
ENSG00000137628	DDX60	0.0021766	3.37371
ENSG00000165633	VSTM4	0.00217743	5.7853
ENSG00000189221	MAOA	0.00219144	3.49991
ENSG00000228906	RP13-216E22	0.00219488	3.23345
ENSG00000185261	KIAA0825	0.00219818	2.54871
ENSG00000163686	ABHD6	0.00221001	2.56935
ENSG00000163072	NOSTRIN	0.0022147	2.38497
ENSG00000156011	PSD3	0.00221928	4.3788
ENSG00000250012	RP11-124N2	0.00222001	2.92482
ENSG00000134240	HMGCS2	0.00223701	3.9564
ENSG00000182224	CYB5D1	0.0022535	2.06835
ENSG00000117245	KIF17	0.00227156	2.2416
ENSG00000238832	snoU109	0.00227925	2.14492
ENSG00000110243	APOA5	0.00228217	4.50964
ENSG00000227692	MED28P3	0.00230974	2.7724
ENSG00000137393	RNF144B	0.00231497	3.48472
ENSG00000110723	EXPH5	0.00232838	18.7457
ENSG00000139597	N4BP2L1	0.0023365	2.84567
ENSG00000198513	ATL1	0.00236097	3.18715
ENSG00000091262	ABCC6	0.00236205	2.30876
ENSG00000110651	CD81	0.00236963	2.26674
ENSG00000205707	LYRM5	0.00237941	2.39282
ENSG00000120451	SNX19	0.00238098	2.03188
ENSG00000128928	IVD	0.00238108	2.70561
ENSG00000164035	EMCN	0.00238371	3.63981
ENSG00000100024	UPB1	0.0023922	7.00571
ENSG00000073734	ABCB11	0.00240903	19.6538
ENSG00000259371	RP11-468E2	0.00242806	4.3175
ENSG00000251359	WWC2-AS2	0.0024309	2.20248
ENSG00000256632	RP13-672B3	0.00243222	2.57676
ENSG00000243406	MRPS31P5	0.00243384	5.01472
ENSG00000150995	ITPR1	0.00243423	2.53539
ENSG00000236349	SUCLG2P2	0.00243723	3.71966
ENSG00000151320	AKAP6	0.00244045	3.47894
ENSG00000183044	ABAT	0.00244351	6.25103
ENSG00000240303	ACAD11	0.00246767	4.69161
ENSG00000140263	SORD	0.00247197	6.26285
ENSG00000278058	RP11-70D24	0.00247398	3.59265
ENSG00000255248	MIR100HG	0.00248137	7.26415
ENSG00000275567	RP11-729I10	0.00248298	5.14628
ENSG00000198146	ZNF770	0.00249584	2.5263
ENSG00000236341	RP5-1103B4	0.00250089	4.76325
ENSG00000233330	RP1-12G14	0.00251809	2.67323
ENSG00000127884	ECHS1	0.00252108	2.21411
ENSG00000184517	ZFP1	0.0025222	2.88066
ENSG00000244474	UGT1A4	0.00253347	16.2877
ENSG00000196110	ZNF699	0.00254705	2.35376
ENSG00000236514	RP11-162G10	0.00257491	3.24487
ENSG00000182551	ADI1	0.00257868	3.55917
ENSG00000075239	ACAT1	0.002581	3.80275
ENSG00000105852	PON3	0.00260902	4.78388
ENSG00000100652	SLC10A1	0.00261652	66.3762
ENSG00000095951	HIVEP1	0.0026281	2.12637
ENSG00000198727	MT-CYB	0.00263827	2.37469
ENSG00000225986	UBXN10-AS1	0.00265283	8.54328
ENSG00000114790	ARHGEF26	0.00267545	3.08631
ENSG00000270093	AP000473	0.00268321	3.95259
ENSG00000257591	ZNF625	0.00269201	2.19979
ENSG00000160862	AZGP1	0.00271802	4.92528
ENSG00000081377	CDC14B	0.0027282	4.57621
ENSG00000236572	AC006369	0.00274284	11.1225
ENSG00000198157	HMGN5	0.00275533	3.08331
ENSG00000267045	#N/A	0.00275654	2.74825
ENSG00000039537	C6	0.00277826	8.6894
ENSG00000279162	CTD-3126B10	0.0027783	5.23039
ENSG00000030419	IKZF2	0.00279185	2.59039
ENSG00000243710	CFAP57	0.00280311	10.3135
ENSG00000173041	ZNF680	0.00281767	2.8373
ENSG00000185432	METTL7A	0.00281913	2.40167
ENSG00000172831	CES2	0.00283172	5.96608
ENSG00000151623	NR3C2	0.00284089	3.57303
ENSG00000156299	TIAM1	0.00284951	5.88691
ENSG00000198948	MFAP3L	0.00285151	7.61904
ENSG00000116717	GADD45A	0.00285692	3.02475
ENSG00000133116	KL	0.00286604	4.84382
ENSG00000172399	MYOZ2	0.00286919	12.9402
ENSG00000182326	C1S	0.00287055	3.75248
ENSG00000261701	HPR	0.00290861	9.29504
ENSG00000138802	SEC24B	0.00292395	2.49991
ENSG00000138640	FAM13A	0.00292519	5.02114
ENSG00000150048	CLEC1A	0.00292732	2.51823
ENSG00000110799	VWF	0.00293235	4.58246
ENSG00000110887	DAO	0.00294818	6.49932
ENSG00000005187	ACSM3	0.00295203	3.40773
ENSG00000169047	IRS1	0.00295518	3.04866
ENSG00000176533	GNG7	0.00295569	4.48409
ENSG00000239911	PRKAG2-AS1	0.00296235	5.49873
ENSG00000233377	MTND4P20	0.00298141	10.3419
ENSG00000279722	RP11-44F14	0.0030045	2.99294
ENSG00000122679	RAMP3	0.00301451	5.0762
ENSG00000118898	PPL	0.00304593	3.87743
ENSG00000213600	XXcos-LUCA16	0.00307644	7.32294
ENSG00000261114	RP11-325K4	0.00308275	2.39323
ENSG00000114480	GBE1	0.0031506	2.55985
ENSG00000253276	CCDC71L	0.00315122	3.48137
ENSG00000111713	GYS2	0.00316067	12.822
ENSG00000165376	CLDN2	0.00317908	16.0045
ENSG00000183549	ACSM5	0.00318135	17.0526
ENSG00000156265	MAP3K7CL	0.00318315	2.10459
ENSG00000198786	MT-ND5	0.0031855	2.65911
ENSG00000237489	LINC00959	0.00318917	2.6068
ENSG00000125166	GOT2	0.00321337	2.46353
ENSG00000143337	TOR1AIP1	0.00323369	2.34911
ENSG00000241224	FLJ22763	0.0032369	19.4984
ENSG00000100150	DEPDC5	0.0032391	2.02184
ENSG00000173401	GLIPR1L1	0.0032443	3.21319
ENSG00000245293	RP11-286E11	0.00324784	7.69456
ENSG00000172425	TTC36	0.00324871	23.883
ENSG00000123843	C4BPB	0.00325145	2.91724
ENSG00000197444	OGDHL	0.0032519	6.2844
ENSG00000204653	ASPDH	0.00325839	5.38742
ENSG00000182463	TSHZ2	0.0033059	2.44804
ENSG00000101670	LIPG	0.00330809	3.62896
ENSG00000109794	FAM149A	0.00331313	2.54289
ENSG00000172380	GNG12	0.00333192	2.0177
ENSG00000136895	GARNL3	0.00334856	3.00518
ENSG00000121361	KCNJ8	0.00335929	9.17258
ENSG00000241399	CD302	0.00336061	3.18426
ENSG00000063127	SLC6A16	0.00336697	2.47492
ENSG00000100889	PCK2	0.0033955	4.43168
ENSG00000273061	CDC37L1-AS1	0.00346511	2.87105
ENSG00000165406	MARCH8	0.00348322	2.45135
ENSG00000008441	NFIX	0.00349293	2.83103
ENSG00000221963	APOL6	0.00349421	2.40406
ENSG00000168994	PXDC1	0.0035022	2.34034
ENSG00000259417	LINC01314	0.00351974	4.9486
ENSG00000271581	XXbac-BPG248L24	0.00352109	3.02296
ENSG00000134294	SLC38A2	0.00353862	3.29214
ENSG00000229498	AC105053	0.00354586	27.8891
ENSG00000143149	ALDH9A1	0.00355891	2.46154
ENSG00000188001	TPRG1	0.0035724	9.4013
ENSG00000213625	LEPROT	0.00358739	2.11126
ENSG00000066813	ACSM2B	0.00358785	8.008
ENSG00000182985	CADM1	0.00364307	2.02039
ENSG00000151240	DIP2C	0.00365307	3.14132
ENSG00000134760	DSG1	0.00367886	5.76118
ENSG00000280339	RP11-736K20	0.00370402	3.67219
ENSG00000197885	NKIRAS1	0.00370556	2.03397
ENSG00000166840	GLYATL1	0.00372909	13.8061
ENSG00000151413	NUBPL	0.0037476	2.57956
ENSG00000074966	TXK	0.00375567	2.83086
ENSG00000276945	CTC-436P18	0.00376057	3.1981
ENSG00000169738	DCXR	0.00376592	4.58925
ENSG00000067066	SP100	0.00377492	2.24049
ENSG00000267809	NDUFV2P1	0.00377969	2.37958
ENSG00000163749	CCDC158	0.00378264	5.79418
ENSG00000153707	PTPRD	0.00378285	4.20129
ENSG00000133808	MICALCL	0.00380376	4.09528
ENSG00000069702	TGFBR3	0.00382375	2.82877
ENSG00000179397	C1orf101	0.00383742	2.74823
ENSG00000254851	RP11-109L13	0.00385011	20.5503
ENSG00000156006	NAT2	0.00386933	29.4975
ENSG00000153086	ACMSD	0.00387356	3.84716
ENSG00000179636	TPPP2	0.00388873	8.2812
ENSG00000130649	CYP2E1	0.00391776	8.59615
ENSG00000163513	TGFBR2	0.00397055	2.08648
ENSG00000110169	HPX	0.00398496	5.6958
ENSG00000274642	CH17-472G23	0.00398944	27.9587
ENSG00000256975	RP11-525E9	0.00400199	3.86149
ENSG00000223825	DAZAP2P1	0.00400847	2.11367
ENSG00000157514	TSC22D3	0.00402135	6.32142
ENSG00000160868	CYP3A4	0.0040405	266.857
ENSG00000156049	GNA14	0.00404061	5.44872
ENSG00000222872	RNU4-78P	0.00404424	7.51791
ENSG00000110218	PANX1	0.00406087	2.05043
ENSG00000169085	C8orf46	0.00406779	4.24866
ENSG00000151726	ACSL1	0.00407156	5.67309
ENSG00000146122	DAAM2	0.00408679	4.81421
ENSG00000224517	HTR2A-AS1	0.00409588	25.6779
ENSG00000134365	CFHR4	0.00410104	17.4151
ENSG00000102967	DHODH	0.0041028	4.36639
ENSG00000138796	HADH	0.00410568	3.31939
ENSG00000227070	RP11-191G24	0.00411166	3.31849
ENSG00000139178	C1RL	0.00411549	2.47775
ENSG00000186628	FSD2	0.00411906	5.39309
ENSG00000117305	HMGCL	0.00414352	2.34671
ENSG00000101695	RNF125	0.00418358	5.7666
ENSG00000258603	RP3-414A15	0.00420438	3.65486
ENSG00000172955	ADH6	0.00420456	3.2558
ENSG00000262185	RP11-462G12	0.00423209	2.44528
ENSG00000107902	LHPP	0.00431231	2.49323
ENSG00000166347	CYB5A	0.00433541	2.80505
ENSG00000136371	MTHFS	0.00434133	2.10631
ENSG00000166446	CDYL2	0.00435128	2.68782
ENSG00000249931	GOLGA8K	0.00438035	4.50543
ENSG00000238099	LINC01625	0.00438315	11.5079
ENSG00000111801	BTN3A3	0.00439199	2.59315
ENSG00000132855	ANGPTL3	0.00448576	2.6087
ENSG00000236267	AP006216	0.00449816	3.63107
ENSG00000007314	SCN4A	0.00451994	5.15573
ENSG00000130147	SH3BP4	0.0045245	2.8633
ENSG00000262732	CTD-2135D7	0.00454505	2.81586
ENSG00000138698	RAP1GDS1	0.00454508	2.30816
ENSG00000255015	RP11-716H6	0.00455444	#DIV/0!
ENSG00000143365	RORC	0.00455458	5.41596
ENSG00000185267	CDNF	0.00455839	2.0893
ENSG00000256847	CCND2P1	0.00456185	6.9908
ENSG00000249487	LINC01586	0.00456242	#DIV/0!
ENSG00000174010	KLHL15	0.00456959	2.49939
ENSG00000205754	SLCO1B7	0.00457642	37.1442
ENSG00000155016	CYP2U1	0.00457914	2.6989
ENSG00000170214	ADRA1B	0.00458624	7.28194
ENSG00000105607	GCDH	0.00459204	2.89172
ENSG00000165895	ARHGAP42	0.00459606	2.36704
ENSG00000258679	RP11-74M13	0.00460323	7.3555
ENSG00000235485	RP1-101G11	0.00460672	#DIV/0!
ENSG00000123104	ITPR2	0.00461539	2.4969
ENSG00000136867	SLC31A2	0.00463359	3.82949
ENSG00000021826	CPS1	0.00463493	6.41469
ENSG00000257046	RP11-545J16	0.00464284	39.8833
ENSG00000121351	IAPP	0.00466714	4.42416
ENSG00000131370	SH3BP5	0.00468143	2.58965
ENSG00000144852	NR1I2	0.00470095	6.67855
ENSG00000166321	NUDT13	0.00471667	2.20223
ENSG00000258818	RNASE4	0.00475277	3.66949
ENSG00000262769	RP11-1113L8	0.0047611	3.28839
ENSG00000250056	LINC01018	0.00476831	17.4558
ENSG00000238198	RP11-31F15	0.00478023	2.59876
ENSG00000271681	RP11-1259L22	0.00479036	15.5465
ENSG00000100003	SEC14L2	0.00479539	10.9439
ENSG00000129596	CDO1	0.00480445	2.71066
ENSG00000231969	AC144449	0.0048217	3.46014
ENSG00000261796	ISY1-RAB43	0.00482258	11.9387
ENSG00000076555	ACACB	0.00482316	2.59442
ENSG00000171234	UGT2B7	0.00483796	7.87381
ENSG00000117707	PROX1	0.00484413	2.99137
ENSG00000255328	RP11-326C3	0.00485479	3.43351
ENSG00000132744	ACY3	0.00486783	2.64123
ENSG00000250436	RP11-622A1	0.00487013	4.48418
ENSG00000138496	PARP9	0.00494828	2.11226
ENSG00000226944	RP1-120G22	0.0049632	4.31565
ENSG00000164442	CITED2	0.00501974	2.52414
ENSG00000275131	CH17-472G23	0.00502813	2.56043
ENSG00000140284	SLC27A2	0.00503325	4.66409
ENSG00000136160	EDNRB	0.00509337	3.88523
ENSG00000264006	AKR1C8P	0.00509428	9.25853
ENSG00000145703	IQGAP2	0.00511913	2.29418
ENSG00000185013	NT5C1B	0.00512249	2.72449
ENSG00000177694	NAALADL2	0.00513428	3.87147
ENSG00000270513	RP11-116B13	0.00514406	7.10022
ENSG00000036473	OTC	0.00514614	5.8774
ENSG00000145321	GC	0.00524854	2.41986
ENSG00000122194	PLG	0.00525663	3.71434
ENSG00000092439	TRPM7	0.0053093	2.28162
ENSG00000227258	SMIM2-AS1	0.00531299	4.65662
ENSG00000168874	ATOH8	0.0053219	10.5673
ENSG00000186951	PPARA	0.00538873	2.13721
ENSG00000229896	RP11-456H18	0.00540242	6.25151
ENSG00000279344	RP11-44F14	0.00541117	2.2927
ENSG00000162543	UBXN10	0.00543614	11.8383
ENSG00000116729	WLS	0.00545048	2.59423
ENSG00000274021	RP11-823E8	0.00545219	2.7435
ENSG00000235510	BX842568	0.0054901	11.6805
ENSG00000002549	LAP3	0.00549409	2.41144
ENSG00000162407	PLPP3	0.00551894	2.6219
ENSG00000116285	ERRFI1	0.00555167	2.59825
ENSG00000249456	RP11-298J20	0.00558375	2.76932
ENSG00000173269	MMRN2	0.00559376	2.44156
ENSG00000105784	RUNDC3B	0.00560548	5.63763
ENSG00000270972	RP11-326C3	0.00561141	5.69362
ENSG00000232667	AC004862	0.00561152	15.8106
ENSG00000267314	AC104532	0.00563765	3.79671
ENSG00000089057	SLC23A2	0.00564645	4.46183
ENSG00000186529	CYP4F3	0.00565063	2.88338
ENSG00000228264	PSMD8P1	0.00566345	3.34415
ENSG00000136052	SLC41A2	0.0056787	4.14321
ENSG00000176720	BOK	0.00568173	2.81325
ENSG00000235532	LINC00402	0.00569671	8.4978
ENSG00000118564	FBXL5	0.00570915	3.58593
ENSG00000163328	GPR155	0.00571204	2.00491
ENSG00000125730	C3	0.00572302	3.19406
ENSG00000269476	CTD-2583A14	0.00572566	2.64284
ENSG00000121690	DEPDC7	0.00573447	3.91497
ENSG00000165471	MBL2	0.00577322	6.27389
ENSG00000267156	TPMTP1	0.00578777	4.19239
ENSG00000146233	CYP39A1	0.00578883	11.1488
ENSG00000189430	NCR1	0.00579412	3.41393
ENSG00000141084	RANBP10	0.00579504	2.85584
ENSG00000234523	NDUFB1P2	0.00582283	16.02
ENSG00000198650	TAT	0.00584006	43.1864
ENSG00000266993	RP4-657D16	0.00590636	2.16282
ENSG00000172824	CES4A	0.00593917	6.90466
ENSG00000173276	ZBTB21	0.00595461	2.99016
ENSG00000232160	RAP2C-AS1	0.00596093	4.13117
ENSG00000187048	CYP4A11	0.00596133	6.61619
ENSG00000267467	APOC4	0.00596477	13.5546
ENSG00000174640	SLCO2A1	0.00604549	5.4088
ENSG00000246379	RP11-461O7	0.00605553	31.2143
ENSG00000185739	SRL	0.00606655	4.1066
ENSG00000273328	RP11-141M3	0.00607876	3.61208
ENSG00000102781	KATNAL1	0.0061388	2.11076
ENSG00000205683	DPF3	0.00614258	3.5509
ENSG00000171903	CYP4F11	0.006174	3.16495
ENSG00000131386	GALNT15	0.00617743	14.3652
ENSG00000103569	AQP9	0.00618674	10.9193
ENSG00000223547	ZNF844	0.00619466	3.52723
ENSG00000132840	BHMT2	0.00620406	2.34649
ENSG00000139793	MBNL2	0.00622433	2.36245
ENSG00000280306	CTD-3076M17	0.00624943	14.003
ENSG00000259670	RP11-485O10	0.00625771	81.0335
ENSG00000083857	FAT1	0.00626497	2.05311
ENSG00000258096	RP11-474P2	0.00628336	6.22456
ENSG00000146776	ATXN7L1	0.00629092	2.76057
ENSG00000138115	CYP2C8	0.00632977	11.2732
ENSG00000239801	DENND6A-AS1	0.00634866	4.1345
ENSG00000268480	CTD-2586B10	0.00635973	9.48697
ENSG00000177432	NAP1L5	0.00636168	2.53037
ENSG00000117643	MAN1C1	0.00636713	4.31612
ENSG00000132386	SERPINF1	0.00641234	2.26452
ENSG00000228970	UBTFL6	0.00642314	4.72511
ENSG00000258604	AL161668	0.00645673	5.03659
ENSG00000083123	BCKDHB	0.00647588	2.88419
ENSG00000155158	TTC39B	0.00648544	4.0129
ENSG00000113389	NPR3	0.00653106	4.39936
ENSG00000189320	FAM180A	0.00654524	25.1719
ENSG00000144331	ZNF385B	0.00655464	4.73152
ENSG00000116194	ANGPTL1	0.00656865	13.9472
ENSG00000186994	KANK3	0.00657282	2.25784
ENSG00000279489	RP11-392A14	0.00657475	3.18032
ENSG00000165985	C1QL3	0.00658824	2.30796
ENSG00000227467	LINC01537	0.00660857	3.43694
ENSG00000169764	UGP2	0.00661022	2.73149
ENSG00000139209	SLC38A4	0.0066178	5.01205
ENSG00000103942	HOMER2	0.00662875	3.97316
ENSG00000197254	AP000445	0.00665367	31.4172
ENSG00000120833	SOCS2	0.00666258	8.90539
ENSG00000211454	AKR7L	0.00667181	3.17397
ENSG00000168309	FAM107A	0.0066736	5.23869
ENSG00000248705	AC114812	0.00668286	4.73262
ENSG00000066185	ZMYND12	0.00669683	4.30572
ENSG00000107104	KANK1	0.00669764	2.64403
ENSG00000281903	AF127936	0.00673595	2.21458
ENSG00000278996	CH507-513H4	0.00676603	3.14176
ENSG00000251164	HULC	0.00679479	5.83921
ENSG00000008394	MGST1	0.00681627	2.15106
ENSG00000165072	MAMDC2	0.00684309	4.4423
ENSG00000124003	MOGAT1	0.00685718	4.56297
ENSG00000197943	PLCG2	0.00685908	2.04511
ENSG00000203709	C1orf132	0.00687566	3.71987
ENSG00000270392	PFN1P2	0.00698514	2.42198
ENSG00000255385	UBTFL10	0.00698804	15.4275
ENSG00000132703	APCS	0.0069955	4.387
ENSG00000165694	FRMD7	0.00701305	6.22555
ENSG00000270728	RP4-657E11	0.00703569	3.13204
ENSG00000233231	HNRNPA1P49	0.00709649	3.53264
ENSG00000270427	NRBF2P5	0.00709864	3.22603
ENSG00000136881	BAAT	0.00710395	4.30361
ENSG00000180881	CAPS2	0.00714479	2.97546
ENSG00000270571	RP11-355F16	0.007162	2.57085
ENSG00000107864	CPEB3	0.0071896	5.72851
ENSG00000254211	LINC01485	0.007211	4.37448
ENSG00000120907	ADRA1A	0.00722822	25.9866
ENSG00000143479	DYRK3	0.00723638	2.31302
ENSG00000133816	MICAL2	0.00723758	2.76068
ENSG00000100012	SEC14L3	0.00725305	8.63491
ENSG00000115425	PECR	0.00726271	2.16362
ENSG00000232451	AC016768	0.00726786	8.42692
ENSG00000262823	RP13-580F15	0.00733262	2.52746
ENSG00000232721	RP11-403I13	0.00734719	6.75818
ENSG00000234745	HLA-B	0.00736959	2.24205
ENSG00000251074	RP11-1267H10	0.00739982	8.61829
ENSG00000007933	FMO3	0.00740571	5.53238
ENSG00000135636	DYSF	0.00742168	2.2775
ENSG00000109819	PPARGC1A	0.00743056	16.2162
ENSG00000102755	FLT1	0.00743251	2.45338
ENSG00000103449	SALL1	0.00746297	2.11479
ENSG00000165959	CLMN	0.00747991	2.24506
ENSG00000267532	MIR497HG	0.00748896	2.66089
ENSG00000172059	KLF11	0.00750364	2.15069
ENSG00000272823	RP11-295M18	0.00756611	13.0755
ENSG00000135437	RDH5	0.00757066	4.53716
ENSG00000224273	AC005077	0.00758493	20.6581
ENSG00000204217	BMPR2	0.00766457	2.09666
ENSG00000172828	CES3	0.00766543	5.72616
ENSG00000280132	RP11-452L6	0.00769917	3.22994
ENSG00000223473	GS1-124K5	0.00772413	2.65121
ENSG00000177688	SUMO4	0.00773432	6.11391
ENSG00000225706	PTPRD-AS1	0.00773909	6.68546
ENSG00000241684	ADAMTS9-AS2	0.00776238	5.84217
ENSG00000166016	ABTB2	0.00776494	2.53683
ENSG00000237845	RP5-940F7	0.00779609	10.4557
ENSG00000162804	SNED1	0.00784753	2.97489
ENSG00000255967	RP11-438L7	0.00787686	2.27126
ENSG00000261229	RP11-38G5	0.00790186	3.08158
ENSG00000186952	TMEM232	0.00790544	3.23988
ENSG00000204947	ZNF425	0.00794	2.82203
ENSG00000174885	NLRP6	0.0079402	22.4541
ENSG00000186352	ANKRD37	0.0079952	5.13418
ENSG00000259407	RP11-158M2	0.00801372	3.11789
ENSG00000235200	RP11-393N21	0.00801673	11.5596
ENSG00000241978	AKAP2	0.00801876	3.16423
ENSG00000272498	RP11-415F23	0.00803637	2.28038
ENSG00000143416	SELENBP1	0.00808175	5.06719
ENSG00000180481	GLIPR1L2	0.00808446	2.21782
ENSG00000163815	CLEC3B	0.00809534	4.18499
ENSG00000119922	IFIT2	0.00809748	2.30754
ENSG00000221843	C2orf16	0.00810136	4.70971
ENSG00000124615	MOCS1	0.00810904	2.18004
ENSG00000110436	SLC1A2	0.00812714	6.9551
ENSG00000182329	KIAA2012	0.00812982	3.10527
ENSG00000106327	TFR2	0.00816704	3.22693
ENSG00000204706	MAMDC2-AS1	0.00817859	2.92463
ENSG00000162618	ADGRL4	0.00818037	2.23108
ENSG00000166265	CYYR1	0.00831788	2.58018
ENSG00000238078	LINC01352	0.008373	15.9307
ENSG00000130208	APOC1	0.00841501	2.1404
ENSG00000248709	CTC-505O3	0.0084481	6.76548
ENSG00000267056	AC005336	0.00846226	3.19909
ENSG00000112294	ALDH5A1	0.00846786	2.93737
ENSG00000270105	RP11-326C3	0.00847962	15.5713
ENSG00000198416	ZNF658B	0.00847978	3.42478
ENSG00000010810	FYN	0.00849146	2.59766
ENSG00000235584	AC008268	0.00850206	19.8473
ENSG00000152465	NMT2	0.00855295	2.18054
ENSG00000214013	GANC	0.00856276	2.08787
ENSG00000260300	RP11-505K9	0.00860104	6.25401
ENSG00000235609	AF127936	0.00860444	2.15426
ENSG00000158731	OR10J6P	0.00861753	3.84011
ENSG00000148175	STOM	0.00862422	2.03937
ENSG00000248923	MTND5P11	0.00862563	2.22021
ENSG00000224888	RP5-1142A6	0.00866941	2.30704
ENSG00000137133	HINT2	0.00867696	2.15134
ENSG00000134612	FOLH1B	0.00868215	8.19797
ENSG00000133794	ARNTL	0.00868551	3.28819
ENSG00000267206	LCN6	0.0087664	9.13773
ENSG00000113580	NR3C1	0.00879277	2.11488
ENSG00000158321	AUTS2	0.00880099	2.57694
ENSG00000083223	ZCCHC6	0.00881928	2.46041
ENSG00000108924	HLF	0.00885787	3.35006
ENSG00000136842	TMOD1	0.00895164	8.64675
ENSG00000266835	GAPLINC	0.00896858	3.50479
ENSG00000111275	ALDH2	0.00905011	3.81282
ENSG00000091831	ESR1	0.00910745	62.4972
ENSG00000267325	LINC01415	0.00911023	3.15455
ENSG00000164975	SNAPC3	0.00911243	2.00976
ENSG00000166455	C16orf46	0.00911255	2.11964
ENSG00000162365	CYP4A22	0.00911731	9.18794
ENSG00000167701	GPT	0.00915951	4.79355
ENSG00000136305	CIDEB	0.00922738	5.39082
ENSG00000125966	MMP24	0.00926637	5.03735
ENSG00000249242	TMEM150C	0.00927659	3.93339
ENSG00000137274	BPHL	0.0093223	2.47147
ENSG00000138670	RASGEF1B	0.00932314	3.84162
ENSG00000226237	GAS1RR	0.00932626	3.86344
ENSG00000172482	AGXT	0.00936318	4.06859
ENSG00000156500	FAM122C	0.00939604	2.38685
ENSG00000246082	NUDT16P1	0.00939884	2.78743
ENSG00000269843	CTC-490E21	0.00940267	2.93445
ENSG00000118762	PKD2	0.00946624	2.62277
ENSG00000261064	RP11-1000B6	0.00948053	3.56465
ENSG00000269483	LLNLF-191C12	0.00948757	5.78093
ENSG00000272564	RP11-548P2	0.00951873	2.65643
ENSG00000215124	AMD1P4	0.00953235	33.4167
ENSG00000094631	HDAC6	0.009541	2.1237
ENSG00000196553	LINC00238	0.00955312	112.786
ENSG00000137642	SORL1	0.00956758	2.88012
ENSG00000139517	LNX2	0.00957198	2.0506
ENSG00000117480	FAAH	0.009627	2.36142
ENSG00000168306	ACOX2	0.00968651	3.07242
ENSG00000127329	PTPRB	0.00969677	4.1073
ENSG00000164989	CCDC171	0.00979436	2.18088
ENSG00000213996	TM6SF2	0.00990233	3.23809
ENSG00000272986	RP11-46J23	0.0099285	2.69549
ENSG00000139631	CSAD	0.00996182	3.3783
ENSG00000196275	GTF2IRD2	0.00996981	2.81327
ENSG00000230328	RP11-35N6	0.00999551	5.64652

## Sheet: Downregulated
Supplementary Table S6. List of genes downregulated in SMARCA2-high versus the SMARCA2-low Liver hepatocellular Carcinoma (LIHC) tumors
Ensemble gene name	Gene Symbol	p-value	Fold Change
ENSG00000080839	RBL1	4.50753e-08	0.32129
ENSG00000230177	RP5-1112D6	1.11291e-07	0.354119
ENSG00000237190	CDKN2AIPNL	6.02287e-07	0.399287
ENSG00000170515	PA2G4	1.98769e-06	0.431983
ENSG00000160606	TLCD1	2.85555e-06	0.151835
ENSG00000109103	UNC119	4.33348e-06	0.330374
ENSG00000052749	RRP12	5.89773e-06	0.428669
ENSG00000111641	NOP2	6.31888e-06	0.453597
ENSG00000010292	NCAPD2	6.45199e-06	0.315933
ENSG00000162063	CCNF	6.61043e-06	0.20893
ENSG00000171848	RRM2	7.88416e-06	0.19012
ENSG00000196510	ANAPC7	8.90042e-06	0.490995
ENSG00000109065	NAT9	1.06845e-05	0.328223
ENSG00000088325	TPX2	1.29386e-05	0.148785
ENSG00000111640	GAPDH	1.30391e-05	0.477895
ENSG00000122406	RPL5	1.31717e-05	0.480459
ENSG00000198055	GRK6	1.32435e-05	0.392038
ENSG00000142937	RPS8	1.44202e-05	0.409594
ENSG00000166788	SAAL1	1.4691e-05	0.447408
ENSG00000248593	DSTNP2	1.68847e-05	0.310374
ENSG00000087586	AURKA	1.98755e-05	0.33969
ENSG00000132341	RAN	2.23457e-05	0.449247
ENSG00000140534	TICRR	2.38022e-05	0.102883
ENSG00000087086	FTL	2.40415e-05	0.381831
ENSG00000168439	STIP1	2.43782e-05	0.439403
ENSG00000153551	CMTM7	2.48311e-05	0.249757
ENSG00000137807	KIF23	2.53583e-05	0.196731
ENSG00000168005	C11orf84	2.5581e-05	0.251826
ENSG00000205268	PDE7A	2.59364e-05	0.375278
ENSG00000271789	RP5-1112D6	2.63934e-05	0.332195
ENSG00000204628	RACK1	2.76294e-05	0.401394
ENSG00000101361	NOP56	3.15215e-05	0.34345
ENSG00000135587	SMPD2	3.15807e-05	0.396517
ENSG00000122966	CIT	3.19968e-05	0.305014
ENSG00000111206	FOXM1	3.28345e-05	0.129558
ENSG00000197299	BLM	3.35385e-05	0.195287
ENSG00000130726	TRIM28	3.40118e-05	0.399824
ENSG00000070814	TCOF1	3.89525e-05	0.40383
ENSG00000166012	TAF1D	3.97506e-05	0.449762
ENSG00000112984	KIF20A	3.99003e-05	0.108164
ENSG00000066117	SMARCD1	4.03366e-05	0.499416
ENSG00000101003	GINS1	4.3872e-05	0.126104
ENSG00000107815	C10orf2	4.8317e-05	0.433601
ENSG00000148459	PDSS1	4.87665e-05	0.445371
ENSG00000160753	RUSC1	4.8917e-05	0.440033
ENSG00000196497	IPO4	5.71692e-05	0.467492
ENSG00000101464	PIGU	5.93044e-05	0.378589
ENSG00000090889	KIF4A	6.56756e-05	0.137999
ENSG00000171792	RHNO1	6.81274e-05	0.398298
ENSG00000239900	ADSL	7.00853e-05	0.452402
ENSG00000177051	FBXO46	7.3176e-05	0.395986
ENSG00000164587	RPS14	7.74675e-05	0.455578
ENSG00000221500	SNORD100	8.00382e-05	0.249047
ENSG00000277476	RP11-147L13	8.11909e-05	0.364359
ENSG00000037897	METTL1	8.23048e-05	0.438757
ENSG00000138160	KIF11	8.29069e-05	0.251933
ENSG00000196756	SNHG17	8.3734e-05	0.337982
ENSG00000157456	CCNB2	8.44205e-05	0.139046
ENSG00000139624	CERS5	8.54443e-05	0.457266
ENSG00000196591	HDAC2	8.57011e-05	0.494264
ENSG00000150753	CCT5	8.67115e-05	0.466516
ENSG00000112306	RPS12	8.91231e-05	0.382528
ENSG00000149273	RPS3	9.63807e-05	0.374755
ENSG00000148773	MKI67	9.66655e-05	0.182544
ENSG00000131747	TOP2A	9.87166e-05	0.16527
ENSG00000125454	SLC25A19	0.000101834	0.391775
ENSG00000076382	SPAG5	0.000103312	0.211046
ENSG00000106263	EIF3B	0.00010363	0.488251
ENSG00000113368	LMNB1	0.000105221	0.180538
ENSG00000219797	PPIAP9	0.000105962	0.214919
ENSG00000139354	GAS2L3	0.000110614	0.303894
ENSG00000101132	PFDN4	0.000110845	0.400352
ENSG00000177192	PUS1	0.000113543	0.377217
ENSG00000139438	FAM222A	0.000130993	0.230695
ENSG00000187109	NAP1L1	0.00014213	0.36332
ENSG00000126749	EMG1	0.000146655	0.428024
ENSG00000146731	CCT6A	0.000150614	0.472316
ENSG00000065328	MCM10	0.000157915	0.12447
ENSG00000101189	MRGBP	0.000158315	0.400393
ENSG00000186871	ERCC6L	0.000160367	0.234965
ENSG00000125449	ARMC7	0.000170361	0.392053
ENSG00000142252	GEMIN7	0.000171362	0.463734
ENSG00000137269	LRRC1	0.000172612	0.159693
ENSG00000093009	CDC45	0.000174035	0.156269
ENSG00000226396	RP5-1056L3	0.000177262	0.294154
ENSG00000182481	KPNA2	0.000178943	0.191858
ENSG00000174371	EXO1	0.000180934	0.23914
ENSG00000241458	RPL7P19	0.000185159	0.114163
ENSG00000255717	SNHG1	0.000186347	0.273151
ENSG00000138346	DNA2	0.000190776	0.474275
ENSG00000123485	HJURP	0.000194905	0.113411
ENSG00000062822	POLD1	0.000198136	0.354043
ENSG00000132182	NUP210	0.000198354	0.274163
ENSG00000182010	RTKN2	0.000201695	0.0971054
ENSG00000135476	ESPL1	0.000206097	0.346184
ENSG00000121089	NACA3P	0.000209665	0.357975
ENSG00000136982	DSCC1	0.000211874	0.258313
ENSG00000075702	WDR62	0.000212564	0.150141
ENSG00000280987	MATR3	0.00021306	0.285826
ENSG00000231789	PIK3CD-AS2	0.000215476	0.0825927
ENSG00000134690	CDCA8	0.000219459	0.161333
ENSG00000156970	BUB1B	0.000220584	0.172005
ENSG00000134057	CCNB1	0.000227187	0.117601
ENSG00000125898	FAM110A	0.000228084	0.345027
ENSG00000123352	SPATS2	0.000229721	0.371363
ENSG00000082512	TRAF5	0.00023206	0.31869
ENSG00000089009	RPL6	0.000233626	0.463676
ENSG00000141378	PTRH2	0.000237007	0.452561
ENSG00000185298	CCDC137	0.00023777	0.337754
ENSG00000166441	RPL27A	0.000238899	0.33874
ENSG00000134291	TMEM106C	0.000242894	0.356082
ENSG00000131876	SNRPA1	0.000243248	0.428629
ENSG00000075218	GTSE1	0.000254763	0.0955187
ENSG00000068489	PRR11	0.000260692	0.130909
ENSG00000213394	RPSAP46	0.000261418	0.151873
ENSG00000013573	DDX11	0.000261966	0.427715
ENSG00000245614	DDX11-AS1	0.000270156	0.16187
ENSG00000146670	CDCA5	0.000276824	0.140412
ENSG00000087087	SRRT	0.000279679	0.486495
ENSG00000184428	TOP1MT	0.000291743	0.307506
ENSG00000138376	BARD1	0.000296371	0.429039
ENSG00000232995	RGS5	0.000297537	0.464499
ENSG00000158882	TOMM40L	0.000300675	0.429837
ENSG00000265681	RPL17	0.000300985	0.361422
ENSG00000233876	GAPDHP68	0.000301128	0.21164
ENSG00000141569	TRIM65	0.000303189	0.48008
ENSG00000125450	NUP85	0.000306031	0.436943
ENSG00000126249	PDCD2L	0.000309621	0.375266
ENSG00000107833	NPM3	0.000312658	0.248135
ENSG00000182173	TSEN54	0.000313057	0.375725
ENSG00000144713	RPL32	0.000316462	0.390533
ENSG00000160207	HSF2BP	0.000318382	0.178021
ENSG00000234741	GAS5	0.000323317	0.271066
ENSG00000243199	RP11-408P14	0.00032582	0.422745
ENSG00000247595	SPTY2D1-AS1	0.000327176	0.336774
ENSG00000142945	KIF2C	0.0003276	0.0980434
ENSG00000214756	METTL12	0.000333083	0.406232
ENSG00000167747	C19orf48	0.000334742	0.247919
ENSG00000108468	CBX1	0.000335793	0.422128
ENSG00000138778	CENPE	0.000340918	0.238963
ENSG00000188710	QRFP	0.000348741	0.375513
ENSG00000105202	FBL	0.000349952	0.327529
ENSG00000176208	ATAD5	0.000352171	0.291726
ENSG00000278615	C11orf98	0.000369437	0.444385
ENSG00000219529	AP000580	0.0003708	0.357804
ENSG00000140525	FANCI	0.000370966	0.276264
ENSG00000102384	CENPI	0.000375223	0.279667
ENSG00000264577	AC010761	0.000375792	0.239575
ENSG00000160949	TONSL	0.000376385	0.245856
ENSG00000120254	MTHFD1L	0.000376803	0.311499
ENSG00000120334	CENPL	0.000377087	0.423989
ENSG00000135119	RNFT2	0.00038024	0.0839082
ENSG00000126457	PRMT1	0.000382134	0.445823
ENSG00000185842	DNAH14	0.000396548	0.450956
ENSG00000261236	BOP1	0.000398397	0.361721
ENSG00000114993	RTKN	0.000409234	0.484603
ENSG00000132478	UNK	0.000415253	0.471203
ENSG00000171863	RPS7	0.000422074	0.404158
ENSG00000088356	PDRG1	0.00042478	0.462427
ENSG00000138430	OLA1	0.00043165	0.495437
ENSG00000183386	FHL3	0.00043626	0.379286
ENSG00000127564	PKMYT1	0.000447303	0.192567
ENSG00000162714	ZNF496	0.000452027	0.355872
ENSG00000169679	BUB1	0.000455122	0.185236
ENSG00000264808	RP11-802D6	0.000456113	0.149481
ENSG00000101150	TPD52L2	0.000459678	0.461324
ENSG00000121152	NCAPH	0.000460882	0.151063
ENSG00000239912	RPL39P36	0.000466386	0.383698
ENSG00000131469	RPL27	0.000468998	0.366634
ENSG00000111602	TIMELESS	0.000470189	0.469877
ENSG00000175550	DRAP1	0.000470677	0.439324
ENSG00000149636	DSN1	0.000473144	0.470952
ENSG00000100314	CABP7	0.000473536	0.251847
ENSG00000101057	MYBL2	0.000474489	0.0465859
ENSG00000143228	NUF2	0.000475575	0.133809
ENSG00000152253	SPC25	0.000478804	0.119911
ENSG00000259953	RP11-4O1	0.000479113	0.311498
ENSG00000051341	POLQ	0.000479736	0.201986
ENSG00000130816	DNMT1	0.000484016	0.475362
ENSG00000240889	NDUFB2-AS1	0.000485855	0.467778
ENSG00000239523	MYLK-AS1	0.000486085	0.155773
ENSG00000170312	CDK1	0.000486729	0.164965
ENSG00000188846	RPL14	0.000491114	0.393087
ENSG00000134815	DHX34	0.000504671	0.481813
ENSG00000263353	PPIAL4A	0.000521283	0.0936854
ENSG00000138182	KIF20B	0.000523572	0.402947
ENSG00000135124	P2RX4	0.000527642	0.304351
ENSG00000102103	PQBP1	0.000534143	0.415116
ENSG00000189007	ADAT2	0.000535739	0.413248
ENSG00000233559	AC016831	0.000538886	0.16593
ENSG00000163932	PRKCD	0.000546279	0.253435
ENSG00000179051	RCC2	0.000549656	0.406859
ENSG00000213881	NPM1P6	0.000551653	0.330957
ENSG00000117877	CD3EAP	0.000557314	0.399505
ENSG00000280033	CTD-2095E4	0.000566869	0.231369
ENSG00000011426	ANLN	0.000575646	0.217639
ENSG00000153982	GDPD1	0.000576901	0.406429
ENSG00000166851	PLK1	0.000582486	0.127193
ENSG00000186185	KIF18B	0.000592017	0.0941052
ENSG00000160767	FAM189B	0.000594551	0.486768
ENSG00000123136	DDX39A	0.000595389	0.324213
ENSG00000106462	EZH2	0.000604279	0.267885
ENSG00000164032	H2AFZ	0.000612248	0.39965
ENSG00000104907	TRMT1	0.000612865	0.452989
ENSG00000119969	HELLS	0.000622466	0.176883
ENSG00000122952	ZWINT	0.000622749	0.189105
ENSG00000094804	CDC6	0.000633454	0.139324
ENSG00000205581	HMGN1	0.000633689	0.446361
ENSG00000169241	SLC50A1	0.000634778	0.432754
ENSG00000145919	BOD1	0.000645599	0.497259
ENSG00000246334	PRR7-AS1	0.000645609	0.122557
ENSG00000163808	KIF15	0.000647425	0.172102
ENSG00000160214	RRP1	0.000649725	0.430911
ENSG00000158201	ABHD3	0.000655028	0.413696
ENSG00000144554	FANCD2	0.000661769	0.210548
ENSG00000126001	CEP250	0.000663173	0.465486
ENSG00000267041	ZNF850	0.000663511	0.483146
ENSG00000275223	RP1-63M2	0.000670744	0.248698
ENSG00000230082	PRRT3-AS1	0.000684751	0.254604
ENSG00000198901	PRC1	0.000687491	0.27969
ENSG00000184840	TMED9	0.000699339	0.496536
ENSG00000170684	ZNF296	0.000699797	0.0949151
ENSG00000118707	TGIF2	0.000715284	0.335859
ENSG00000143179	UCK2	0.000721055	0.459452
ENSG00000155755	TMEM237	0.00073235	0.383536
ENSG00000077152	UBE2T	0.000736742	0.281104
ENSG00000188707	ZBED6CL	0.000737358	0.331625
ENSG00000149646	CNBD2	0.000751251	0.36678
ENSG00000197275	RAD54B	0.000754441	0.385521
ENSG00000001036	FUCA2	0.000761537	0.455056
ENSG00000168496	FEN1	0.000769589	0.310237
ENSG00000117724	CENPF	0.000774509	0.169012
ENSG00000230673	PABPC1P3	0.000777622	0.445665
ENSG00000161277	THAP8	0.000786242	0.447582
ENSG00000239809	RP11-51L5	0.000791595	0.22922
ENSG00000117399	CDC20	0.00079862	0.0663825
ENSG00000105173	CCNE1	0.000804653	0.174108
ENSG00000171425	ZNF581	0.000807449	0.345647
ENSG00000035141	FAM136A	0.000813404	0.469277
ENSG00000126787	DLGAP5	0.000825141	0.172008
ENSG00000196284	SUPT3H	0.000826642	0.406045
ENSG00000232533	AC093673	0.000841056	0.382559
ENSG00000042493	CAPG	0.000841206	0.29095
ENSG00000158402	CDC25C	0.00084759	0.106256
ENSG00000181045	SLC26A11	0.000859449	0.408234
ENSG00000235530	AC087294	0.000864249	0.189619
ENSG00000231742	LINC01273	0.00086515	0.334822
ENSG00000178035	IMPDH2	0.000880074	0.423425
ENSG00000172809	RPL38	0.000880137	0.318882
ENSG00000146733	PSPH	0.000881759	0.268172
ENSG00000146828	SLC12A9	0.000882471	0.359
ENSG00000155115	GTF3C6	0.000883239	0.462555
ENSG00000138363	ATIC	0.000895467	0.458259
ENSG00000111665	CDCA3	0.000896608	0.0961107
ENSG00000145592	RPL37	0.000898175	0.340031
ENSG00000196839	ADA	0.000903374	0.280305
ENSG00000280206	CTB-193M12	0.000912798	0.216004
ENSG00000273366	CTA-989H11	0.000912822	0.259152
ENSG00000125510	OPRL1	0.000914454	0.399014
ENSG00000140451	PIF1	0.00091827	0.131681
ENSG00000109805	NCAPG	0.000922065	0.142787
ENSG00000263528	IKBKE	0.00092581	0.20154
ENSG00000125835	SNRPB	0.000956831	0.343253
ENSG00000104738	MCM4	0.000958985	0.307897
ENSG00000196584	XRCC2	0.00096328	0.202076
ENSG00000265415	CTD-2510F5	0.000969606	0.140796
ENSG00000252202	Y_RNA	0.000971306	0.0517798
ENSG00000188486	H2AFX	0.000974934	0.185082
ENSG00000231066	NPM1P9	0.000976629	0.200369
ENSG00000137804	NUSAP1	0.000978054	0.290053
ENSG00000237617	AC013410	0.000980202	0.0001
ENSG00000239672	NME1	0.000987419	0.293768
ENSG00000089685	BIRC5	0.00100471	0.0660807
ENSG00000196139	AKR1C3	0.00100582	0.389377
ENSG00000272356	RP5-1112D6	0.0010112	0.305642
ENSG00000198242	RPL23A	0.00102083	0.292477
ENSG00000189306	RRP7A	0.0010422	0.479588
ENSG00000179222	MAGED1	0.00105657	0.374102
ENSG00000204922	UQCC3	0.00106126	0.461229
ENSG00000176749	CDK5R1	0.0010661	0.393515
ENSG00000166803	KIAA0101	0.00107243	0.198172
ENSG00000166508	MCM7	0.00107339	0.29719
ENSG00000276043	UHRF1	0.00107525	0.140691
ENSG00000163121	NEURL3	0.00108615	0.076503
ENSG00000135451	TROAP	0.00108691	0.0715353
ENSG00000243155	RP11-46A10	0.0010876	0.364614
ENSG00000177600	RPLP2	0.0010877	0.323161
ENSG00000133619	KRBA1	0.00109791	0.240354
ENSG00000183763	TRAIP	0.00109808	0.224846
ENSG00000109084	TMEM97	0.00109855	0.37639
ENSG00000110011	DNAJC4	0.00110601	0.48368
ENSG00000242125	SNHG3	0.0011149	0.230247
ENSG00000238172	RPS2P35	0.00111938	0.193852
ENSG00000273002	RP11-336K24	0.00112479	0.0945467
ENSG00000117411	B4GALT2	0.00114081	0.47469
ENSG00000167553	TUBA1C	0.00114159	0.447041
ENSG00000146281	PM20D2	0.00115785	0.371745
ENSG00000277443	MARCKS	0.00116001	0.302466
ENSG00000125841	NRSN2	0.0011621	0.139897
ENSG00000108639	SYNGR2	0.00116779	0.443433
ENSG00000254208	RP11-219B4	0.0011687	0.0001
ENSG00000162769	FLVCR1	0.00117483	0.337599
ENSG00000188807	TMEM201	0.00118026	0.420562
ENSG00000160957	RECQL4	0.00118029	0.134117
ENSG00000162062	C16orf59	0.00118228	0.139994
ENSG00000231563	RP11-245P10	0.00118427	0.0966045
ENSG00000063177	RPL18	0.00119428	0.36812
ENSG00000125885	MCM8	0.00119458	0.460505
ENSG00000234912	SNHG20	0.00120488	0.338967
ENSG00000164941	INTS8	0.00121034	0.450725
ENSG00000132170	PPARG	0.00121222	0.377017
ENSG00000135097	MSI1	0.00122398	0.0111124
ENSG00000214193	SH3D21	0.00122869	0.205299
ENSG00000177732	SOX12	0.00122968	0.350032
ENSG00000231500	RPS18	0.00122981	0.452654
ENSG00000250081	CTD-2116N20	0.00124229	0.0838271
ENSG00000121621	KIF18A	0.0012444	0.134452
ENSG00000188060	RAB42	0.00124922	0.241219
ENSG00000138092	CENPO	0.00125111	0.31176
ENSG00000230207	RPL4P5	0.00125232	0.462779
ENSG00000229133	RPS7P4	0.00126403	0.314281
ENSG00000100296	THOC5	0.00127103	0.439768
ENSG00000240634	RP11-1348G14	0.0012735	0.2669
ENSG00000231381	RNF2P1	0.0012866	0.209731
ENSG00000138326	RPS24	0.00129257	0.3892
ENSG00000268516	CTD-3138B18	0.00129685	0.492702
ENSG00000131188	PRR7	0.00129988	0.0909711
ENSG00000248559	RP11-215P8	0.00129999	0.489921
ENSG00000138180	CEP55	0.00130121	0.168781
ENSG00000234009	RPL5P34	0.00130723	0.357427
ENSG00000171224	C10orf35	0.00130938	0.212495
ENSG00000203760	CENPW	0.00131635	0.117514
ENSG00000204392	LSM2	0.00132289	0.401219
ENSG00000177602	GSG2	0.0013289	0.317682
ENSG00000132432	SEC61G	0.00133135	0.49144
ENSG00000176076	KCNE5	0.00133447	0.0819486
ENSG00000160193	WDR4	0.00135407	0.338155
ENSG00000280924	LINC00628	0.00136714	0.12428
ENSG00000183150	GPR19	0.0013868	0.34163
ENSG00000130935	NOL11	0.00140572	0.454751
ENSG00000164924	YWHAZ	0.00140689	0.429369
ENSG00000164284	GRPEL2	0.00140762	0.478305
ENSG00000267040	RP11-35G9	0.00142385	0.478087
ENSG00000221988	PPT2	0.00142679	0.417422
ENSG00000249602	RP11-98D18	0.00143017	0.442096
ENSG00000123143	PKN1	0.00143379	0.487646
ENSG00000167513	CDT1	0.00143507	0.11802
ENSG00000169607	CKAP2L	0.00144586	0.220238
ENSG00000126453	BCL2L12	0.00144988	0.383994
ENSG00000097046	CDC7	0.00145577	0.271704
ENSG00000235173	HGH1	0.00146805	0.453338
ENSG00000277358	RP11-321C24	0.00147638	0.120622
ENSG00000160867	FGFR4	0.00148086	0.261702
ENSG00000159840	ZYX	0.00148476	0.49018
ENSG00000142731	PLK4	0.00148765	0.352279
ENSG00000095539	SEMA4G	0.00149485	0.499673
ENSG00000171700	RGS19	0.00150517	0.349825
ENSG00000105699	LSR	0.00150623	0.428534
ENSG00000006634	DBF4	0.00150798	0.339447
ENSG00000187792	ZNF70	0.00151515	0.475117
ENSG00000164045	CDC25A	0.00151971	0.151422
ENSG00000139734	DIAPH3	0.00152845	0.267908
ENSG00000160284	SPATC1L	0.00152888	0.086233
ENSG00000054690	PLEKHH1	0.00155343	0.3188
ENSG00000251550	RP11-501C14	0.00156409	0.119973
ENSG00000117650	NEK2	0.00156435	0.140901
ENSG00000263766	RP11-580I16	0.00156693	0.401119
ENSG00000114738	MAPKAPK3	0.00157257	0.493581
ENSG00000204822	MRPL53	0.00157749	0.460109
ENSG00000165480	SKA3	0.00158965	0.126084
ENSG00000267296	CEBPA-AS1	0.00160405	0.305205
ENSG00000112742	TTK	0.00160775	0.124847
ENSG00000244052	RPL5P24	0.00161617	0.316902
ENSG00000108578	BLMH	0.00161707	0.376397
ENSG00000091127	PUS7	0.00162389	0.458134
ENSG00000225098	BCRP1	0.00162414	0.098675
ENSG00000197785	ATAD3A	0.00163	0.458281
ENSG00000100147	CCDC134	0.00163305	0.455795
ENSG00000161179	YDJC	0.00163742	0.285644
ENSG00000085840	ORC1	0.0016377	0.182781
ENSG00000130520	LSM4	0.00164838	0.330476
ENSG00000143554	SLC27A3	0.00165625	0.370943
ENSG00000189159	HN1	0.00167141	0.267116
ENSG00000164934	DCAF13	0.00167747	0.496976
ENSG00000105677	TMEM147	0.00168608	0.486705
ENSG00000257605	RP11-680A11	0.00169747	0.391962
ENSG00000113460	BRIX1	0.00171154	0.442651
ENSG00000181938	GINS3	0.00172529	0.406657
ENSG00000170819	BFSP2	0.00173493	0.135283
ENSG00000228168	HNRNPA1P21	0.00174342	0.273183
ENSG00000170004	CHD3	0.00174701	0.327785
ENSG00000124243	BCAS4	0.00174714	0.178205
ENSG00000048540	LMO3	0.00174856	0.384321
ENSG00000115828	QPCT	0.00175045	0.191615
ENSG00000167173	C15orf39	0.00176317	0.416964
ENSG00000206557	TRIM71	0.00177614	0.0023036
ENSG00000204650	CRHR1-IT1	0.00177786	0.241444
ENSG00000129810	SGO1	0.00178673	0.141905
ENSG00000225518	RP11-396C23	0.00179116	0.227465
ENSG00000258365	RP11-1105G2	0.00180182	0.46376
ENSG00000125743	SNRPD2	0.00180601	0.37142
ENSG00000258359	PCNPP1	0.0018084	0.30923
ENSG00000169718	DUS1L	0.00181871	0.460395
ENSG00000184068	RP5-821D11	0.00184427	0.324481
ENSG00000107816	LZTS2	0.00185457	0.322825
ENSG00000219135	RPL23AP48	0.00186361	0.149092
ENSG00000236809	SNX25P1	0.0018845	0.260767
ENSG00000007968	E2F2	0.00188579	0.167024
ENSG00000090447	TFAP4	0.00188975	0.496382
ENSG00000118420	UBE3D	0.00189921	0.46442
ENSG00000278023	RDM1	0.00190559	0.123199
ENSG00000153044	CENPH	0.00190919	0.22006
ENSG00000176890	TYMS	0.00191195	0.256466
ENSG00000240849	TMEM189	0.00191351	0.458586
ENSG00000089157	RPLP0	0.00192044	0.384666
ENSG00000164241	C5orf63	0.00192846	0.41292
ENSG00000229036	VDAC1P8	0.00193027	0.452418
ENSG00000100029	PES1	0.00193501	0.481471
ENSG00000100092	SH3BP1	0.00193626	0.124243
ENSG00000161800	RACGAP1	0.00194073	0.414642
ENSG00000258045	Metazoa_SRP	0.00195208	0.466276
ENSG00000241343	RPL36A	0.00195544	0.371211
ENSG00000185252	ZNF74	0.00195548	0.447017
ENSG00000237649	KIFC1	0.00196386	0.142991
ENSG00000257512	RP11-486A14	0.00196718	0.158724
ENSG00000118193	KIF14	0.00197708	0.294328
ENSG00000125691	RPL23	0.00199443	0.414385
ENSG00000071539	TRIP13	0.00201281	0.109374
ENSG00000257949	TEN1	0.00201952	0.41492
ENSG00000091651	ORC6	0.00202922	0.191701
ENSG00000111671	SPSB2	0.00204161	0.453073
ENSG00000167088	SNRPD1	0.00207532	0.352748
ENSG00000146410	MTFR2	0.00207729	0.143041
ENSG00000184445	KNTC1	0.00209239	0.34339
ENSG00000204954	C12orf73	0.00209415	0.444523
ENSG00000073111	MCM2	0.00210059	0.226642
ENSG00000153179	RASSF3	0.00210814	0.449506
ENSG00000076003	MCM6	0.00210843	0.313285
ENSG00000181163	NPM1	0.00211226	0.373995
ENSG00000235363	SNRPGP10	0.00215604	0.344437
ENSG00000239969	RP11-163E9	0.00215763	0.362014
ENSG00000049541	RFC2	0.00217367	0.458741
ENSG00000149488	TMC2	0.00218896	0.189675
ENSG00000205763	RP9P	0.00221628	0.291273
ENSG00000175711	B3GNTL1	0.00223558	0.396995
ENSG00000230124	ACBD6	0.00223743	0.500569
ENSG00000278540	ACACA	0.00224145	0.467705
ENSG00000148303	RPL7A	0.00225916	0.459179
ENSG00000276529	AP001505	0.00227943	0.211794
ENSG00000233018	RP4-597N16	0.00231068	0.0001
ENSG00000142544	CTU1	0.00231384	0.401654
ENSG00000213592	AP000662	0.00232687	0.268987
ENSG00000105185	PDCD5	0.00234907	0.498088
ENSG00000051596	THOC3	0.0023509	0.424722
ENSG00000130511	SSBP4	0.00236216	0.472349
ENSG00000159055	MIS18A	0.00236268	0.362407
ENSG00000173113	TRMT112	0.00236658	0.494833
ENSG00000145604	SKP2	0.00237148	0.309308
ENSG00000111247	RAD51AP1	0.00245568	0.241702
ENSG00000189167	ZAR1L	0.00246339	0.163831
ENSG00000090924	PLEKHG2	0.00246946	0.444054
ENSG00000134986	NREP	0.00247173	0.257865
ENSG00000143947	RPS27A	0.00247983	0.424144
ENSG00000219559	RP11-346C16	0.00248134	0.0001
ENSG00000197122	SRC	0.00250935	0.26674
ENSG00000165821	SALL2	0.0025309	0.0712109
ENSG00000197696	NMB	0.00253233	0.23467
ENSG00000198203	SULT1C2	0.00253338	0.102894
ENSG00000170089	RP11-423H2	0.00254582	0.33227
ENSG00000226266	AC009961	0.00256741	0.33538
ENSG00000115163	CENPA	0.00257735	0.0936616
ENSG00000225338	RPL23AP18	0.00258509	0.315208
ENSG00000133740	E2F5	0.00261373	0.248425
ENSG00000170469	SPATA24	0.00263464	0.350122
ENSG00000154839	SKA1	0.00265169	0.0930098
ENSG00000135446	CDK4	0.00266268	0.393554
ENSG00000142694	EVA1B	0.00266501	0.315217
ENSG00000234742	AC144530	0.00267195	0.479393
ENSG00000160999	SH2B2	0.00268259	0.256234
ENSG00000274135	Metazoa_SRP	0.00268414	0.0001
ENSG00000244716	RP11-20O24	0.00269124	0.413923
ENSG00000100479	POLE2	0.00269634	0.272476
ENSG00000164611	PTTG1	0.00271051	0.0749863
ENSG00000200534	SNORA33	0.00271131	0.27017
ENSG00000148300	REXO4	0.00271151	0.488972
ENSG00000111291	GPRC5D	0.00271378	0.166225
ENSG00000145882	PCYOX1L	0.00272497	0.320993
ENSG00000156795	WDYHV1	0.00273681	0.377566
ENSG00000178409	BEND3	0.00273785	0.20587
ENSG00000178896	EXOSC4	0.00274105	0.372377
ENSG00000176619	LMNB2	0.00274159	0.326244
ENSG00000198554	WDHD1	0.0027599	0.263208
ENSG00000167670	CHAF1A	0.00275998	0.493148
ENSG00000173715	C11orf80	0.00276067	0.265022
ENSG00000250764	CTD-2152M20	0.00276991	0.331904
ENSG00000181610	MRPS23	0.00279482	0.474775
ENSG00000236519	LINC01424	0.00279549	0.207529
ENSG00000140988	RPS2	0.00282978	0.384123
ENSG00000164109	MAD2L1	0.00283257	0.270933
ENSG00000141577	CEP131	0.00286339	0.225005
ENSG00000077312	SNRPA	0.00286523	0.419282
ENSG00000123643	SLC36A1	0.00288026	0.476555
ENSG00000183741	CBX6	0.00289959	0.300236
ENSG00000198324	FAM109A	0.00290174	0.467705
ENSG00000223298	RNY3P8	0.00291402	0.161635
ENSG00000168028	RPSA	0.00291535	0.312195
ENSG00000101220	C20orf27	0.00292686	0.400565
ENSG00000260257	RP5-1085F17	0.00292971	0.33801
ENSG00000073792	IGF2BP2	0.00293624	0.118511
ENSG00000154548	SRSF12	0.00293726	0.123162
ENSG00000136108	CKAP2	0.00296047	0.44035
ENSG00000141759	TXNL4A	0.00298434	0.421444
ENSG00000160072	ATAD3B	0.0029865	0.456959
ENSG00000273017	AP000240	0.00298774	0.261199
ENSG00000159210	SNF8	0.0029892	0.455898
ENSG00000241112	RPL29P14	0.00299088	0.234473
ENSG00000123416	TUBA1B	0.00299221	0.47957
ENSG00000105479	CCDC114	0.00299429	0.35061
ENSG00000108641	B9D1	0.00299728	0.298326
ENSG00000122034	GTF3A	0.00300149	0.49125
ENSG00000105193	RPS16	0.00300619	0.423174
ENSG00000145386	CCNA2	0.00301967	0.169831
ENSG00000240370	U47924	0.00304025	0.371639
ENSG00000172167	MTBP	0.00305714	0.324682
ENSG00000148950	IMMP1L	0.00305877	0.467388
ENSG00000236412	RP11-132N15	0.00305904	0.105628
ENSG00000137309	HMGA1	0.00306313	0.139119
ENSG00000223935	AC008074	0.00306375	0.449598
ENSG00000011260	UTP18	0.00309985	0.461109
ENSG00000176731	C8orf59	0.00310662	0.46585
ENSG00000276115	RP11-817I4	0.00311552	0.325549
ENSG00000168061	SAC3D1	0.00312792	0.282702
ENSG00000105011	ASF1B	0.00314358	0.181612
ENSG00000277566	RP11-545P7	0.00314856	0.221403
ENSG00000230366	DSCR9	0.00316087	0.335155
ENSG00000227694	RPL23AP74	0.0031642	0.268088
ENSG00000147604	RPL7	0.00318873	0.415386
ENSG00000230537	RP11-305L7	0.00322634	0.23984
ENSG00000139675	HNRNPA1L2	0.00323076	0.489873
ENSG00000214432	AC068831	0.00325703	0.229404
ENSG00000233539	AC011294	0.00326796	0.0695882
ENSG00000205208	C4orf46	0.00327214	0.489911
ENSG00000163517	HDAC11	0.00328238	0.263424
ENSG00000234678	RP11-465N4	0.00328539	0.220964
ENSG00000245910	SNHG6	0.00329378	0.265587
ENSG00000099901	RANBP1	0.00330323	0.431192
ENSG00000243224	RP5-1157M23	0.00333322	0.236179
ENSG00000079462	PAFAH1B3	0.00335351	0.13418
ENSG00000244502	HDAC11-AS1	0.00337366	0.137557
ENSG00000100364	KIAA0930	0.00337856	0.309433
ENSG00000175130	MARCKSL1	0.00338755	0.256166
ENSG00000095002	MSH2	0.00340957	0.479595
ENSG00000186468	RPS23	0.00341716	0.452185
ENSG00000169783	LINGO1	0.00344642	0.149106
ENSG00000108298	RPL19	0.0034706	0.463464
ENSG00000049449	RCN1	0.00347776	0.477257
ENSG00000213293	CTD-2666L21	0.00348722	0.122118
ENSG00000206567	AC022007	0.00350779	0.351602
ENSG00000124614	RPS10	0.00353329	0.498607
ENSG00000213371	NAP1L1P3	0.00355185	0.315558
ENSG00000196793	ZNF239	0.00356148	0.170231
ENSG00000040275	SPDL1	0.00356539	0.286068
ENSG00000099956	SMARCB1	0.00357129	0.452568
ENSG00000240950	RP11-372E1	0.00357826	0.252827
ENSG00000134285	FKBP11	0.00359207	0.276314
ENSG00000242262	RP11-100N21	0.00359451	0.412159
ENSG00000232368	FTLP2	0.00360153	0.346835
ENSG00000112290	WASF1	0.00361074	0.428543
ENSG00000270558	CTD-2124B8	0.00362479	0.415728
ENSG00000182621	PLCB1	0.00365706	0.274987
ENSG00000146263	MMS22L	0.00367135	0.29883
ENSG00000114767	RRP9	0.00368078	0.481099
ENSG00000267288	RP13-890H12	0.00368722	0.191042
ENSG00000258017	RP11-386G11	0.00368991	0.28347
ENSG00000266490	CTD-2349P21	0.00369939	0.31431
ENSG00000175063	UBE2C	0.0037113	0.0580466
ENSG00000116649	SRM	0.0037124	0.455586
ENSG00000147799	ARHGAP39	0.00375422	0.32852
ENSG00000226950	DANCR	0.00376789	0.389949
ENSG00000134297	PLEKHA8P1	0.00378564	0.486501
ENSG00000163535	SGO2	0.00383982	0.231387
ENSG00000130204	TOMM40	0.00384011	0.414683
ENSG00000149503	INCENP	0.00384624	0.435021
ENSG00000134940	ACRV1	0.00387129	0.0878793
ENSG00000125967	NECAB3	0.00388334	0.472757
ENSG00000154545	MAGED4	0.00389819	0.0565223
ENSG00000164695	CHMP4C	0.00390514	0.369217
ENSG00000258792	RP11-944C7	0.00390645	0.335948
ENSG00000273387	RP3-412A9	0.00390944	0.276928
ENSG00000174715	RP11-79L9	0.00392715	0.202248
ENSG00000259305	ZHX1-C8orf76	0.00398789	0.264588
ENSG00000108107	RPL28	0.00400339	0.367561
ENSG00000198826	ARHGAP11A	0.00400792	0.265084
ENSG00000143476	DTL	0.00401925	0.260268
ENSG00000182899	RPL35A	0.00403675	0.465026
ENSG00000265688	MAFG-AS1	0.0040452	0.148128
ENSG00000281398	SNHG4	0.00405589	0.125347
ENSG00000273391	RP11-634H22	0.00408031	0.353002
ENSG00000121957	GPSM2	0.0040814	0.430194
ENSG00000101412	E2F1	0.00409727	0.164602
ENSG00000114268	PFKFB4	0.00411527	0.230643
ENSG00000161016	RPL8	0.00411612	0.33068
ENSG00000217555	CKLF	0.00411907	0.325832
ENSG00000156482	RPL30	0.00412321	0.427411
ENSG00000277715	RP11-651L5	0.00412765	0.268635
ENSG00000204899	MZT1	0.0041417	0.443651
ENSG00000225806	RP1-309F20	0.00416656	0.351642
ENSG00000267366	RP11-53B2	0.00417645	0.12513
ENSG00000160602	NEK8	0.00417732	0.372864
ENSG00000238363	SNORA13	0.00418555	0.373036
ENSG00000227440	ATP5G1P4	0.00418767	0.150945
ENSG00000139343	SNRPF	0.00419755	0.32371
ENSG00000269899	RP11-589N15	0.00419759	0.326853
ENSG00000172922	RNASEH2C	0.00420408	0.366822
ENSG00000219665	CTD-2006C1	0.00420955	0.428492
ENSG00000182841	RRP7BP	0.00421685	0.446002
ENSG00000124802	EEF1E1	0.00422545	0.447242
ENSG00000158435	CNOT11	0.00423096	0.393934
ENSG00000130054	FAM155B	0.00423167	0.168799
ENSG00000179632	MAF1	0.00423293	0.482439
ENSG00000235828	RPL36AP26	0.00424471	0.276047
ENSG00000213864	EEF1B2P2	0.00424512	0.428054
ENSG00000234608	MAPKAPK5-AS1	0.00424583	0.482894
ENSG00000255857	PXN-AS1	0.00425778	0.423792
ENSG00000183307	CECR6	0.00425922	0.324704
ENSG00000128944	KNSTRN	0.00426334	0.447765
ENSG00000232640	RP1-266L20	0.00427693	0.482859
ENSG00000228331	RPL17P43	0.00429538	0.269183
ENSG00000257539	HSPA8P14	0.00429801	0.293359
ENSG00000183684	ALYREF	0.00430717	0.236406
ENSG00000238062	SPATA3-AS1	0.0043148	0.0372975
ENSG00000081760	AACS	0.00431818	0.417318
ENSG00000171462	DLK2	0.00433487	0.200568
ENSG00000226855	RPSAP17	0.00433811	0.286816
ENSG00000168811	IL12A	0.00437294	0.143147
ENSG00000071564	TCF3	0.00438093	0.462458
ENSG00000119772	DNMT3A	0.0043823	0.387114
ENSG00000114391	RPL24	0.00440157	0.485358
ENSG00000262172	CTD-2529O21	0.00440592	0.193064
ENSG00000172301	COPRS	0.00443418	0.499622
ENSG00000197183	NOL4L	0.00444256	0.426861
ENSG00000027847	B4GALT7	0.00445619	0.485417
ENSG00000070495	JMJD6	0.00446466	0.453146
ENSG00000173930	SLCO4C1	0.0044704	0.136841
ENSG00000213213	CCDC183	0.0044817	0.128129
ENSG00000125970	RALY	0.00448692	0.449672
ENSG00000239415	AP001469	0.00448705	0.166257
ENSG00000198089	SFI1	0.00450353	0.198569
ENSG00000182004	SNRPE	0.00452533	0.487713
ENSG00000241923	RPL14P3	0.0045294	0.232335
ENSG00000101096	NFATC2	0.00455396	0.333149
ENSG00000105486	LIG1	0.00455402	0.455424
ENSG00000267669	RP11-824M15	0.0046089	0.284091
ENSG00000272798	CTA-390C10	0.0046325	0.0001
ENSG00000101224	CDC25B	0.00464083	0.383032
ENSG00000091947	TMEM101	0.00468514	0.460197
ENSG00000182307	C8orf33	0.00468702	0.479245
ENSG00000127743	IL17B	0.00469799	0.139003
ENSG00000179477	ALOX12B	0.00470088	0.0534282
ENSG00000167566	NCKAP5L	0.00474469	0.479267
ENSG00000226525	RPS7P10	0.00475053	0.298714
ENSG00000196476	C20orf96	0.00476007	0.482299
ENSG00000169174	PCSK9	0.0047867	0.222323
ENSG00000182612	TSPAN10	0.00479364	0.375948
ENSG00000174775	HRAS	0.00480548	0.326222
ENSG00000066279	ASPM	0.00482189	0.199499
ENSG00000197905	TEAD4	0.00482854	0.372538
ENSG00000136040	PLXNC1	0.00483167	0.317503
ENSG00000254485	RP11-380O24	0.00484015	0.484343
ENSG00000236603	RANP1	0.0048413	0.340099
ENSG00000263513	FAM72C	0.00484945	0.112333
ENSG00000248415	GAPDHP61	0.00485492	0.300296
ENSG00000142534	RPS11	0.0048723	0.455242
ENSG00000177410	ZFAS1	0.00487994	0.267399
ENSG00000243592	RPL17P22	0.00489214	0.29723
ENSG00000141456	PELP1	0.00490672	0.482841
ENSG00000203872	C6orf163	0.0049304	0.272374
ENSG00000125319	C17orf53	0.00493109	0.177885
ENSG00000275966	RP11-1055B8	0.00493345	0.093839
ENSG00000233966	UBE2SP1	0.00493776	0.189655
ENSG00000237424	FOXD2-AS1	0.00494474	0.258358
ENSG00000215784	FAM72D	0.00495266	0.133344
ENSG00000272097	RP11-421M1	0.00497027	0.371243
ENSG00000130590	SAMD10	0.00497862	0.355683
ENSG00000136490	LIMD2	0.00498046	0.14897
ENSG00000225662	RP11-1036F1	0.00498344	0.100338
ENSG00000024526	DEPDC1	0.00500443	0.225954
ENSG00000133134	BEX2	0.00505364	0.024478
ENSG00000169972	PUSL1	0.00506768	0.353675
ENSG00000237032	RPSAP7	0.00506908	0.256493
ENSG00000104889	RNASEH2A	0.00507819	0.250965
ENSG00000150054	MPP7	0.00507894	0.394983
ENSG00000112039	FANCE	0.00508135	0.354501
ENSG00000183765	CHEK2	0.00508736	0.467336
ENSG00000051180	RAD51	0.00509034	0.202271
ENSG00000154920	EME1	0.00509369	0.163025
ENSG00000197880	MDS2	0.00509734	0.35802
ENSG00000258828	KRT8P2	0.00510655	0.251412
ENSG00000161682	FAM171A2	0.00511141	0.088692
ENSG00000106868	SUSD1	0.0051249	0.443068
ENSG00000080986	NDC80	0.00513393	0.125926
ENSG00000185480	PARPBP	0.00514939	0.21643
ENSG00000147257	GPC3	0.00515683	0.0566971
ENSG00000231528	FAM225A	0.00515956	0.207625
ENSG00000092445	TYRO3	0.00516149	0.237854
ENSG00000082126	MPP4	0.00516212	0.254233
ENSG00000141696	P3H4	0.00518485	0.218301
ENSG00000233287	AC009362	0.00520912	0.472173
ENSG00000226742	HSBP1L1	0.00522121	0.447778
ENSG00000263731	RP11-498C9	0.00522122	0.256118
ENSG00000235420	RPL29P30	0.00522532	0.0726525
ENSG00000276026	RP4-545L17	0.00522795	0.37026
ENSG00000116819	TFAP2E	0.00523166	0.140722
ENSG00000236058	RP11-215A21	0.0052432	0.276178
ENSG00000125458	NT5C	0.00525258	0.351473
ENSG00000264538	SUZ12P1	0.00526702	0.343775
ENSG00000238795	SCARNA12	0.00528599	0.390501
ENSG00000198960	ARMCX6	0.00530626	0.327625
ENSG00000240125	RPL23AP75	0.00530921	0.146742
ENSG00000250057	RP11-576N17	0.00533055	0.180614
ENSG00000267049	AC002398	0.00535365	0.384126
ENSG00000108262	GIT1	0.00538485	0.462356
ENSG00000247675	LRP4-AS1	0.00539928	0.140934
ENSG00000206728	Y_RNA	0.0054132	0.264893
ENSG00000187051	RPS19BP1	0.00541563	0.448409
ENSG00000104998	IL27RA	0.00543481	0.259611
ENSG00000228124	RP1-122O8	0.00543547	0.242442
ENSG00000231150	RP1-207H1	0.00543907	0.0001
ENSG00000141562	NARF	0.0054663	0.477709
ENSG00000226038	PPIAP21	0.00548424	0.361751
ENSG00000227189	AC092535	0.00549497	0.0001
ENSG00000142409	ZNF787	0.00551084	0.447866
ENSG00000224790	AP000704	0.00551872	0.308145
ENSG00000184661	CDCA2	0.0055272	0.120181
ENSG00000184792	OSBP2	0.00553082	0.249862
ENSG00000025156	HSF2	0.00554972	0.48655
ENSG00000130669	PAK4	0.00558036	0.467013
ENSG00000171858	RPS21	0.00564181	0.317002
ENSG00000182749	PAQR7	0.00564683	0.461803
ENSG00000228205	RP11-778D9	0.0056577	0.299826
ENSG00000160191	PDE9A	0.00565942	0.289505
ENSG00000153902	LGI4	0.00566756	0.108158
ENSG00000163507	KIAA1524	0.00567586	0.2296
ENSG00000135912	TTLL4	0.00568206	0.273025
ENSG00000135596	MICAL1	0.00568878	0.463112
ENSG00000229994	RPL5P4	0.00568926	0.338734
ENSG00000266950	CTD-2623N2	0.00570485	0.145814
ENSG00000167900	TK1	0.00572004	0.236631
ENSG00000247193	RP11-431M7	0.00578273	0.0667836
ENSG00000008988	RPS20	0.00580647	0.481963
ENSG00000276148	RP11-278C7	0.00580874	0.485929
ENSG00000214776	RP11-726G1	0.00583874	0.242163
ENSG00000187951	ARHGAP11B	0.00587254	0.328267
ENSG00000241680	RPL31P49	0.00587266	0.351114
ENSG00000214604	NPM1P36	0.00589386	0.0001
ENSG00000148200	NR6A1	0.0058972	0.23571
ENSG00000225200	AB019441	0.00589814	0.393629
ENSG00000159915	ZNF233	0.00590866	0.181212
ENSG00000236924	RP11-390F4	0.00593666	0.226853
ENSG00000221944	TIGD1	0.0059372	0.304294
ENSG00000266313	RP11-173M1	0.00594679	0.301069
ENSG00000151692	RNF144A	0.00594847	0.390561
ENSG00000261588	AC002310	0.00595249	0.27256
ENSG00000119632	IFI27L2	0.00597757	0.193446
ENSG00000132661	NXT1	0.00600632	0.464667
ENSG00000186827	TNFRSF4	0.0060255	0.320647
ENSG00000100353	EIF3D	0.0060301	0.494839
ENSG00000146918	NCAPG2	0.00604175	0.422251
ENSG00000174915	PTDSS2	0.00604466	0.324074
ENSG00000100065	CARD10	0.00604869	0.382887
ENSG00000153132	CLGN	0.00609289	0.211076
ENSG00000254691	RP11-91P24	0.00609876	0.300758
ENSG00000152284	TCF7L1	0.00610945	0.307006
ENSG00000187994	RINL	0.00612782	0.289217
ENSG00000159259	CHAF1B	0.00612811	0.134411
ENSG00000125398	SOX9	0.00614377	0.27786
ENSG00000224094	RPS24P8	0.00614623	0.273836
ENSG00000257023	RP11-268P4	0.00617333	0.0269685
ENSG00000197989	SNHG12	0.00617816	0.327091
ENSG00000279123	RP11-424M24	0.00618804	0.19045
ENSG00000100997	ABHD12	0.0062033	0.40511
ENSG00000271327	RP11-1109F11	0.00620839	0.351943
ENSG00000233016	SNHG7	0.00623203	0.261762
ENSG00000212664	RP11-592N21	0.00623322	0.304599
ENSG00000170779	CDCA4	0.00623355	0.258009
ENSG00000127423	AUNIP	0.00623434	0.225949
ENSG00000126456	IRF3	0.00625338	0.47718
ENSG00000116017	ARID3A	0.00626143	0.0633143
ENSG00000174448	STARD6	0.00627619	0.107367
ENSG00000135835	KIAA1614	0.00634758	0.37326
ENSG00000223768	LINC00205	0.00634992	0.40109
ENSG00000213085	CFAP45	0.00635133	0.413331
ENSG00000228614	RP13-476E20	0.00636098	0.284699
ENSG00000175643	RMI2	0.00636652	0.271018
ENSG00000197728	RPS26	0.00640515	0.497822
ENSG00000105372	RPS19	0.00641429	0.330685
ENSG00000161888	SPC24	0.00643988	0.246158
ENSG00000100749	VRK1	0.00647838	0.481289
ENSG00000267201	AC005624	0.00651497	0.216753
ENSG00000188368	PRR19	0.00652635	0.140869
ENSG00000271757	RP11-111M22	0.00653654	0.241705
ENSG00000223393	RP5-858B6	0.00654378	0.402906
ENSG00000188508	KRTDAP	0.00658979	0.0184066
ENSG00000104897	SF3A2	0.00659209	0.42885
ENSG00000108106	UBE2S	0.00659735	0.158468
ENSG00000279233	RP11-158L12	0.00660426	0.228266
ENSG00000224763	FDPSP8	0.00660915	0.216752
ENSG00000235115	CHCHD2P8	0.00661232	0.0604976
ENSG00000272301	RP11-111M22	0.00661342	0.290313
ENSG00000170889	RPS9	0.00662008	0.490624
ENSG00000162244	RPL29	0.00662185	0.452522
ENSG00000259420	RP11-307C19	0.00662252	0.192835
ENSG00000230524	COL6A4P1	0.00667298	0.0646745
ENSG00000126215	XRCC3	0.00667484	0.313377
ENSG00000265052	RN7SL622P	0.0066908	0.0001
ENSG00000241015	TPM3P9	0.00669485	0.462933
ENSG00000132915	PDE6A	0.00669872	0.391427
ENSG00000244187	TMEM141	0.00673359	0.271749
ENSG00000035499	DEPDC1B	0.00674668	0.149436
ENSG00000213385	RP11-577H5	0.00675096	0.26456
ENSG00000138759	FRAS1	0.00677892	0.14658
ENSG00000278876	RP11-498C9	0.00678068	0.27788
ENSG00000101161	PRPF6	0.00678208	0.471901
ENSG00000207359	RNU6-925P	0.00679511	0.225998
ENSG00000254726	MEX3A	0.00681496	0.118608
ENSG00000200788	Y_RNA	0.00682052	0.324467
ENSG00000164088	PPM1M	0.00682993	0.477208
ENSG00000230935	RPS3P1	0.00688398	0.0001
ENSG00000272417	CTD-2199O4	0.0068851	0.230836
ENSG00000106089	STX1A	0.00689087	0.358206
ENSG00000242970	AC068522	0.00689871	0.393444
ENSG00000087157	PGS1	0.00692066	0.494439
ENSG00000273483	RP4-671G15	0.00692758	0.395066
ENSG00000240270	RPL12P37	0.00693308	0.224563
ENSG00000213326	RPS7P11	0.00693712	0.380553
ENSG00000159199	ATP5G1	0.00694378	0.426425
ENSG00000123219	CENPK	0.00700077	0.214957
ENSG00000106268	NUDT1	0.00703371	0.264488
ENSG00000166557	TMED3	0.00703855	0.263943
ENSG00000271734	RP1-111B22	0.00704063	0.382652
ENSG00000013523	ANGEL1	0.00704608	0.471488
ENSG00000119640	ACYP1	0.00705131	0.424515
ENSG00000222067	RNU4-86P	0.00705184	0.0001
ENSG00000112118	MCM3	0.00705815	0.388651
ENSG00000261884	CTC-479C5	0.0070752	0.484725
ENSG00000156521	TYSND1	0.00707899	0.47591
ENSG00000272386	RP11-666A8	0.00710524	0.207111
ENSG00000128228	SDF2L1	0.00711045	0.391707
ENSG00000183010	PYCR1	0.00713834	0.181329
ENSG00000087077	TRIP6	0.00714222	0.467021
ENSG00000144354	CDCA7	0.00716789	0.0380472
ENSG00000213352	GAPDHP44	0.00720271	0.394279
ENSG00000151725	CENPU	0.00720729	0.275027
ENSG00000124140	SLC12A5	0.00721328	0.220604
ENSG00000169750	RAC3	0.00725457	0.421083
ENSG00000197965	MPZL1	0.00726079	0.479713
ENSG00000243859	RPL5P17	0.00728695	0.20222
ENSG00000219470	RP3-337H4	0.0072879	0.389371
ENSG00000279691	RP11-485M7	0.00730059	0.262112
ENSG00000241478	HSPA8P9	0.00730428	0.369342
ENSG00000145494	NDUFS6	0.00732111	0.451216
ENSG00000104147	OIP5	0.00733051	0.202384
ENSG00000185122	HSF1	0.0073782	0.414461
ENSG00000180198	RCC1	0.00739853	0.483667
ENSG00000272137	RP11-177G23	0.00740035	0.266674
ENSG00000234964	FABP5P7	0.00740361	0.197659
ENSG00000188878	FBF1	0.00740734	0.323643
ENSG00000251141	RP11-53O19	0.00740901	0.463211
ENSG00000237950	RP11-7O11	0.00742372	0.262528
ENSG00000244274	DBNDD2	0.00744746	0.433016
ENSG00000223572	CKMT1A	0.00747961	0.0617027
ENSG00000175772	LINC01106	0.00751187	0.264164
ENSG00000274849	RP11-49I11	0.00751915	0.207855
ENSG00000112029	FBXO5	0.00751934	0.40246
ENSG00000085999	RAD54L	0.00752295	0.158668
ENSG00000213885	RPL13AP7	0.00754531	0.36521
ENSG00000139618	BRCA2	0.00755005	0.433136
ENSG00000013306	SLC25A39	0.00755165	0.432617
ENSG00000249236	CTD-2227I18	0.0076088	0.0457339
ENSG00000159217	IGF2BP1	0.00761168	0.0789737
ENSG00000214290	COLCA2	0.00762695	0.170143
ENSG00000100162	CENPM	0.00762734	0.098876
ENSG00000187840	EIF4EBP1	0.00767648	0.41097
ENSG00000176563	CNTD1	0.00769119	0.444585
ENSG00000153790	C7orf31	0.00770177	0.373423
ENSG00000234851	RPL23AP42	0.00771424	0.331344
ENSG00000186603	HPDL	0.00772641	0.095923
ENSG00000126562	WNK4	0.00774587	0.0818235
ENSG00000092470	WDR76	0.00777807	0.345006
ENSG00000258172	RP11-1105G2	0.00778236	0.0001
ENSG00000272502	RP11-713M15	0.00779643	0.26669
ENSG00000265683	RP11-173M1	0.00782046	0.136732
ENSG00000108352	RAPGEFL1	0.00782753	0.33172
ENSG00000070669	ASNS	0.00783249	0.223775
ENSG00000257681	RP11-341G23	0.00784191	0.279008
ENSG00000269489	RP11-98D18	0.00785229	0.218055
ENSG00000167994	RAB3IL1	0.00786555	0.363555
ENSG00000272338	RP11-722E23	0.00787151	0.386708
ENSG00000267649	CTD-2587H24	0.00787542	0.293841
ENSG00000119403	PHF19	0.00790056	0.330676
ENSG00000110400	NECTIN1	0.00790276	0.325534
ENSG00000227008	RP3-417G15	0.00791503	0.280988
ENSG00000257167	TMPO-AS1	0.00792569	0.318067
ENSG00000270781	RP11-501C14	0.00792764	0.17837
ENSG00000116883	RP11-268J15	0.00795729	0.27691
ENSG00000142541	RPL13A	0.00796287	0.454836
ENSG00000205116	TMEM88B	0.00796332	0.0781883
ENSG00000228347	FTLP17	0.00797566	0.306023
ENSG00000179361	ARID3B	0.00797971	0.479673
ENSG00000196550	FAM72A	0.00798611	0.280603
ENSG00000258469	CHMP4BP1	0.00800648	0.386091
ENSG00000083845	RPS5	0.00801569	0.381404
ENSG00000236892	RP11-482E14	0.00806543	0.0001
ENSG00000138738	PRDM5	0.00810696	0.222965
ENSG00000186314	PRELID2	0.00812899	0.411727
ENSG00000188613	NANOS1	0.00814086	0.192897
ENSG00000275703	U47924	0.00814275	0.230514
ENSG00000213186	TRIM59	0.00815671	0.328701
ENSG00000236305	RP11-126L15	0.0081695	0.106341
ENSG00000225067	RPL23AP2	0.00820558	0.330073
ENSG00000100416	TRMU	0.00820581	0.400852
ENSG00000273212	AC000068	0.00821255	0.393295
ENSG00000131475	VPS25	0.00825273	0.483047
ENSG00000255224	CTD-3065J16	0.0082628	0.35368
ENSG00000259153	RP6-65G23	0.00826527	0.31824
ENSG00000136122	BORA	0.00832502	0.460094
ENSG00000148204	CRB2	0.0083733	0.211949
ENSG00000218358	RAET1K	0.00837974	0.221053
ENSG00000231507	LINC01353	0.00838471	0.192118
ENSG00000247363	RP11-637A17	0.00838788	0.442018
ENSG00000100058	CRYBB2P1	0.00839562	0.27608
ENSG00000186862	PDZD7	0.00839639	0.246261
ENSG00000278095	RP11-283G6	0.00840089	0.0001
ENSG00000267503	RP11-53B2	0.00841649	0.24457
ENSG00000231940	RPS7P3	0.00844142	0.298458
ENSG00000149782	PLCB3	0.00844548	0.483279
ENSG00000259015	RP11-109N23	0.00845184	0.297499
ENSG00000173511	VEGFB	0.00846891	0.234821
ENSG00000123473	STIL	0.00847342	0.372223
ENSG00000237506	RPSAP15	0.00847416	0.316904
ENSG00000135390	ATP5G2	0.00849605	0.44236
ENSG00000128596	CCDC136	0.00852696	0.288497
ENSG00000183248	PRR36	0.00856777	0.0347815
ENSG00000213169	RP11-393N4	0.00860959	0.279141
ENSG00000167971	CASKIN1	0.00864957	0.0846142
ENSG00000183308	AC005037	0.00868451	0.306601
ENSG00000141756	FKBP10	0.00868968	0.12756
ENSG00000224032	EPB41L4A-AS1	0.00869731	0.430724
ENSG00000085185	BCORL1	0.00871037	0.354123
ENSG00000213104	NPM1P46	0.00871375	0.290897
ENSG00000212829	RPS26P3	0.00873367	0.367524
ENSG00000138111	MFSD13A	0.00878955	0.454345
ENSG00000180900	SCRIB	0.00879086	0.402904
ENSG00000143429	AC027612	0.00883962	0.315158
ENSG00000260920	RP1-228H13	0.00887092	0.427137
ENSG00000196465	MYL6B	0.0088734	0.260086
ENSG00000216490	IFI30	0.00889515	0.332587
ENSG00000113552	GNPDA1	0.00889915	0.401203
ENSG00000250999	RP11-1379J22	0.00890856	0.359959
ENSG00000213455	AC091654	0.00891058	0.336951
ENSG00000245904	RP11-796E2	0.00892384	0.237711
ENSG00000230216	HSPB1P2	0.00892826	0.334056
ENSG00000229648	RPSAP22	0.00894061	0.0001
ENSG00000204856	FAM216A	0.0089551	0.440776
ENSG00000255992	RP11-417L19	0.00895803	0.317768
ENSG00000131153	GINS2	0.00896061	0.303221
ENSG00000245970	KB-1208A12	0.00896094	0.262316
ENSG00000160813	PPP1R35	0.00897737	0.355562
ENSG00000259289	RP11-798K3	0.00899071	0.1194
ENSG00000270953	RP11-2E11	0.00900432	0.350443
ENSG00000270804	CTD-2583A14	0.00900874	0.383144
ENSG00000271936	RP11-443B20	0.00901423	0.283485
ENSG00000215840	RP11-122G18	0.00901888	0.338001
ENSG00000174669	SLC29A2	0.00903591	0.291278
ENSG00000108960	MMD	0.00906301	0.282166
ENSG00000230155	RP3-477O4	0.0090796	0.426146
ENSG00000256167	ATF4P4	0.00910156	0.424831
ENSG00000179314	WSCD1	0.00910372	0.145731
ENSG00000246350	RP5-1186N24	0.00912804	0.0406488
ENSG00000253983	RP1-16A9	0.00914551	0.176258
ENSG00000264007	RP11-68I3	0.0091723	0.0001
ENSG00000124613	ZNF391	0.00917584	0.204753
ENSG00000108592	FTSJ3	0.00925072	0.482267
ENSG00000137338	PGBD1	0.00925166	0.361992
ENSG00000262814	MRPL12	0.00925495	0.416762
ENSG00000185803	SLC52A2	0.00929169	0.282005
ENSG00000040487	PQLC2	0.00929567	0.449151
ENSG00000144550	CPNE9	0.00929753	0.306956
ENSG00000266989	FTLP5	0.00932099	0.267352
ENSG00000242798	RP11-506M12	0.00934178	0.431806
ENSG00000204366	ZBTB12	0.00937336	0.332181
ENSG00000241933	RP11-755B10	0.00940232	0.310482
ENSG00000224074	LINC00691	0.00940745	0.143877
ENSG00000260785	CASC17	0.00941457	0.0001
ENSG00000213886	UBD	0.0094333	0.161989
ENSG00000184207	PGP	0.00943605	0.365101
ENSG00000250290	NCAPGP1	0.00944239	0.228699
ENSG00000101104	PABPC1L	0.0094788	0.310223
ENSG00000274427	RP11-972P1	0.0094897	0.206254
ENSG00000106610	STAG3L4	0.0095146	0.322688
ENSG00000259129	LINC00648	0.0095217	0.00756082
ENSG00000164048	ZNF589	0.00955712	0.461057
ENSG00000279191	RP11-803D5	0.00955772	0.170874
ENSG00000139239	RPL14P1	0.0096176	0.383203
ENSG00000273162	RP11-108L7	0.00977205	0.0884802
ENSG00000232527	RP11-14N7	0.00977817	0.0954654
ENSG00000221829	FANCG	0.00978354	0.39645
ENSG00000225872	LINC01529	0.00979769	0.17367
ENSG00000108384	RAD51C	0.00980491	0.365653
ENSG00000232987	LINC01219	0.00982268	0.0329215
ENSG00000183773	AIFM3	0.00985165	0.126307
ENSG00000117632	STMN1	0.00985323	0.267461
ENSG00000177359	OVOS2	0.00985675	0.237308
ENSG00000204991	SPIRE2	0.0098593	0.32579
ENSG00000198918	RPL39	0.00987141	0.489085
ENSG00000237774	RP11-129B9	0.0098764	0.289604
ENSG00000233750	CICP27	0.00989909	0.193801
ENSG00000130751	NPAS1	0.00990136	0.139838
ENSG00000234753	FOXP4-AS1	0.00992453	0.0761067
ENSG00000273064	RP11-474G23	0.00992624	0.413333
ENSG00000160447	PKN3	0.00992803	0.464115
ENSG00000213526	SETP8	0.00995812	0.0685339
ENSG00000278041	RP5-984P4	0.00996447	0.0933733
ENSG00000183978	COA3	0.00998379	0.445965
ENSG00000217030	RP11-428J1	0.00998589	0.255806
ENSG00000006042	TMEM98	0.00998907	0.443784
ENSG00000176092	AIM1L	0.00999671	0.129116
