# Supplementary material for: High expression of SMARCA4 or SMARCA2 is frequently associated with an opposite prognosis in cancer
Source: Sci Rep. 2018 Feb 1;8:2043. doi: 10.1038/s41598-018-20217-3 (PMC5794756; doi:10.1038/s41598-018-20217-3)
Supplement: Supplementary file 6 — Supplementary Table S7 [file 41598_2018_20217_MOESM6_ESM.xlsx]

## Sheet: Correlated + with SMARCA4
Supplementary Table S7.1. Genes positively coexpressed with SMARCA4 and negatively coexpressed with SMARCA2 in LIHC
Gene symbol	Spearman coeficient with SMARCA4	Spearman coeficient with SMARCA2
MRGBP	0.37	-0.64
FBL	0.35	-0.61
RPLP0	0.32	-0.59
MFSD2B	0.32	-0.59
ZFAS1	0.33	-0.59
SNRPB	0.35	-0.59
PDRG1	0.32	-0.58
ZNF581	0.35	-0.58
FGFR4	0.31	-0.57
SNHG3	0.33	-0.57
PCBP4	0.35	-0.57
TOMM40	0.37	-0.57
DAZAP1	0.47	-0.57
RPS3	0.3	-0.56
ARFGAP1	0.33	-0.56
NOP56	0.36	-0.56
PRR7	0.38	-0.56
PPP1R14B	0.32	-0.55
SNRPA	0.34	-0.55
PIGU	0.38	-0.55
C19ORF48	0.4	-0.55
RFXANK	0.33	-0.54
PTDSS2	0.35	-0.54
NR2C2AP	0.37	-0.54
BCL2L12	0.32	-0.53
NMB	0.35	-0.53
SNRPD1	0.37	-0.53
SNHG1	0.39	-0.53
AKAP8L	0.43	-0.53
DDX39A	0.53	-0.53
RECQL4	0.38	-0.52
TRMT1	0.47	-0.52
PAFAH1B3	0.5	-0.52
TAF1D	0.3	-0.51
RPL18A	0.31	-0.51
YDJC	0.31	-0.51
ENTPD6	0.4	-0.51
ZNF296	0.42	-0.51
MCRS1	0.48	-0.51
MRPL9	0.31	-0.5
UBE2M	0.32	-0.5
HN1	0.32	-0.5
IDI2	0.33	-0.5
UBE2S	0.36	-0.5
DHX34	0.44	-0.5
HMGA1	0.45	-0.5
DYNLL1	0.3	-0.49
SNHG7	0.3	-0.49
TYSND1	0.3	-0.49
NXT1	0.32	-0.49
PTTG1	0.34	-0.49
RPS15	0.35	-0.49
REEP2	0.42	-0.49
AURKB	0.45	-0.49
SRRT	0.48	-0.49
ZNF579	0.3	-0.48
ATIC	0.31	-0.48
NUDT1	0.33	-0.48
PPAN	0.33	-0.48
RANGAP1	0.34	-0.48
ATG4B	0.34	-0.48
CDK7	0.35	-0.48
SSR2	0.36	-0.48
TPD52L2	0.41	-0.48
TMEM147	0.42	-0.48
TRIM28	0.55	-0.48
WDYHV1	0.32	-0.47
CENPW	0.34	-0.47
P2RX4	0.35	-0.47
ANAPC7	0.35	-0.47
RALY	0.39	-0.47
TMSB10	0.4	-0.47
SLC52A2	0.44	-0.47
H2AFX	0.47	-0.47
CCT5	0.33	-0.46
TUBA1C	0.39	-0.46
PLEKHJ1	0.39	-0.46
LSM7	0.41	-0.46
CERS5	0.46	-0.46
SNHG12	0.31	-0.45
MAZ	0.33	-0.45
VPS72	0.33	-0.45
CD320	0.33	-0.45
KIAA0930	0.33	-0.45
C10ORF35	0.34	-0.45
SRSF12	0.35	-0.45
CENPM	0.36	-0.45
BIRC5	0.37	-0.45
CAPN10	0.37	-0.45
STIP1	0.44	-0.45
UBE2C	0.44	-0.45
TRIM11	0.44	-0.45
MYBL2	0.46	-0.45
LZTS2	0.52	-0.45
EIF3D	0.3	-0.44
TCIRG1	0.31	-0.44
PSMC3IP	0.31	-0.44
DLK2	0.33	-0.44
TMEM120B	0.33	-0.44
SMYD5	0.36	-0.44
RNFT2	0.36	-0.44
SRSF9	0.37	-0.44
TCOF1	0.39	-0.44
BLOC1S3	0.41	-0.44
SF3A2	0.57	-0.44
RHOG	0.3	-0.43
C6ORF48	0.3	-0.43
SMG5	0.32	-0.43
SOX12	0.33	-0.43
PNKP	0.34	-0.43
TSEN54	0.34	-0.43
LEMD2	0.34	-0.43
MBOAT7	0.35	-0.43
CMTM7	0.39	-0.43
CDCA3	0.4	-0.43
TGIF2	0.4	-0.43
PKN1	0.44	-0.43
SMG9	0.47	-0.43
PRMT1	0.52	-0.43
CFL1	0.31	-0.42
SNRNP70	0.32	-0.42
EVA1B	0.32	-0.42
GGA1	0.32	-0.42
LOC645166	0.33	-0.42
TRNP1	0.33	-0.42
CNIH4	0.33	-0.42
CIB2	0.34	-0.42
NEURL3	0.35	-0.42
MAGED4	0.39	-0.42
AP4M1	0.4	-0.42
MFSD5	0.41	-0.42
PPP2R1A	0.45	-0.42
CNOT11	0.45	-0.42
IGF2BP1	0.31	-0.41
PFN1	0.32	-0.41
AP5Z1	0.33	-0.41
AFP	0.34	-0.41
MKKS	0.37	-0.41
HSF2BP	0.37	-0.41
BAX	0.38	-0.41
FAM109A	0.38	-0.41
KMT5C	0.38	-0.41
TUBB3	0.39	-0.41
LRRC1	0.42	-0.41
CCNB1	0.44	-0.41
SSBP4	0.44	-0.41
TROAP	0.44	-0.41
SPATC1L	0.46	-0.41
KCTD17	0.47	-0.41
ALYREF	0.32	-0.4
STX1A	0.33	-0.4
COPE	0.33	-0.4
SLC12A9	0.33	-0.4
SCRIB	0.35	-0.4
CHMP4B	0.35	-0.4
FHL3	0.36	-0.4
PRCC	0.37	-0.4
CDC20	0.38	-0.4
TONSL	0.39	-0.4
RBM4	0.4	-0.4
ACBD6	0.4	-0.4
SIRT6	0.41	-0.4
ARL2	0.43	-0.4
MAP2K2	0.47	-0.4
SELM	0.3	-0.39
RAD9A	0.32	-0.39
DTX2	0.33	-0.39
GNAZ	0.34	-0.39
BEX2	0.34	-0.39
ATP6V1F	0.35	-0.39
KLF16	0.35	-0.39
CCT6A	0.36	-0.39
NPEPL1	0.36	-0.39
FBXO46	0.37	-0.39
MED10	0.38	-0.39
PIF1	0.39	-0.39
TUBA1B	0.41	-0.39
COX19	0.41	-0.39
COLCA2	0.46	-0.39
DNAJC9	0.47	-0.39
CDK4	0.48	-0.39
BRD9	0.3	-0.38
CACYBP	0.3	-0.38
TRAF2	0.31	-0.38
GOLGA2P10	0.31	-0.38
LAPTM4B	0.31	-0.38
C11ORF80	0.33	-0.38
MTL5	0.35	-0.38
CPNE1	0.36	-0.38
ATP5SL	0.36	-0.38
NCLN	0.36	-0.38
STX10	0.38	-0.38
IGF2BP2	0.4	-0.38
LIMD2	0.4	-0.38
CDT1	0.4	-0.38
CLIC1	0.41	-0.38
PDE9A	0.44	-0.38
CERS1	0.44	-0.38
ANKRD13D	0.49	-0.38
TTLL4	0.5	-0.38
ARID3A	0.56	-0.38
MFSD10	0.59	-0.38
DUSP12	0.3	-0.37
TNFRSF18	0.32	-0.37
TEX19	0.33	-0.37
ZNF580	0.33	-0.37
INTS8	0.33	-0.37
RGS19	0.34	-0.37
EIF3G	0.35	-0.37
HNRNPA1	0.36	-0.37
ADM2	0.36	-0.37
SF3B4	0.37	-0.37
RAN	0.38	-0.37
DENR	0.38	-0.37
CDCA5	0.38	-0.37
ZNF775	0.38	-0.37
PVRL2	0.3	-0.36
DSCC1	0.3	-0.36
SLC7A10	0.3	-0.36
CLEC2D	0.32	-0.36
ASB1	0.33	-0.36
CEP131	0.33	-0.36
DOHH	0.34	-0.36
DCUN1D5	0.34	-0.36
RNASEH2A	0.36	-0.36
ZNF628	0.36	-0.36
GOLGA2P7	0.37	-0.36
TFAP2E	0.38	-0.36
OLA1	0.39	-0.36
KIF2C	0.4	-0.36
GDF1	0.41	-0.36
YWHAZ	0.41	-0.36
TACC3	0.43	-0.36
SPHK1	0.44	-0.36
GIPC1	0.45	-0.36
BEND3	0.54	-0.36
RFC4	0.32	-0.35
B4GALT3	0.32	-0.35
STK25	0.32	-0.35
RFWD2	0.32	-0.35
ETV4	0.33	-0.35
CYP2W1	0.33	-0.35
GMEB2	0.33	-0.35
HMGN1	0.34	-0.35
MPV17	0.34	-0.35
DEAF1	0.34	-0.35
RBM3	0.35	-0.35
HPDL	0.35	-0.35
PDSS1	0.35	-0.35
SKA1	0.36	-0.35
TMEM44	0.36	-0.35
SPC25	0.37	-0.35
RNF216P1	0.38	-0.35
CDC25A	0.39	-0.35
DTNBP1	0.39	-0.35
CHTOP	0.39	-0.35
DQX1	0.4	-0.35
MTHFD1L	0.4	-0.35
KCNF1	0.41	-0.35
CENPA	0.42	-0.35
PWWP2B	0.42	-0.35
POLD1	0.44	-0.35
H2AFY	0.46	-0.35
HDGFRP2	0.47	-0.35
PPP6R1	0.49	-0.35
WDR62	0.5	-0.35
DGKZ	0.51	-0.35
CKAP4	0.51	-0.35
PHLDA2	0.3	-0.34
ITPKC	0.3	-0.34
ZSWIM1	0.3	-0.34
C17ORF53	0.31	-0.34
HNRNPA3	0.31	-0.34
CPSF1	0.31	-0.34
CENPH	0.31	-0.34
CD63	0.32	-0.34
CDKN3	0.34	-0.34
PPM1G	0.34	-0.34
FBXL18	0.34	-0.34
UBE2I	0.36	-0.34
PYGO2	0.39	-0.34
H2AFY2	0.41	-0.34
MEX3A	0.41	-0.34
UNC119	0.42	-0.34
R3HDM4	0.42	-0.34
CCNB2	0.43	-0.34
PDLIM7	0.43	-0.34
RCE1	0.45	-0.34
TICRR	0.47	-0.34
DAPK3	0.5	-0.34
E2F1	0.3	-0.33
GUSBP11	0.3	-0.33
DCTN2	0.31	-0.33
FAM110A	0.31	-0.33
SLC39A1	0.31	-0.33
PTMA	0.32	-0.33
KDELR1	0.33	-0.33
CBX3	0.33	-0.33
UBE2T	0.34	-0.33
JRK	0.35	-0.33
C19ORF25	0.35	-0.33
RPIA	0.35	-0.33
CTSV	0.37	-0.33
EEF1E1	0.37	-0.33
SH3D21	0.37	-0.33
MTFR2	0.37	-0.33
GPRIN1	0.37	-0.33
DUSP9	0.38	-0.33
G6PD	0.38	-0.33
GARS	0.38	-0.33
SMOX	0.38	-0.33
MTA3	0.38	-0.33
DNAH14	0.38	-0.33
TRIP13	0.39	-0.33
ARHGAP39	0.39	-0.33
CYTH2	0.4	-0.33
MAL2	0.42	-0.33
NAP1L1	0.43	-0.33
PRKCD	0.43	-0.33
HJURP	0.43	-0.33
DBNDD2	0.43	-0.33
ZNF335	0.43	-0.33
TMEM201	0.46	-0.33
BAK1	0.47	-0.33
SMARCB1	0.47	-0.33
MARCKSL1	0.49	-0.33
EFNA4	0.3	-0.32
C1ORF159	0.3	-0.32
MCM7	0.31	-0.32
CCDC130	0.31	-0.32
PCSK1N	0.31	-0.32
SMYD3	0.31	-0.32
NDC80	0.32	-0.32
C2ORF27A	0.32	-0.32
TRIM65	0.33	-0.32
KIAA0101	0.33	-0.32
KPNA2	0.34	-0.32
TIGD1	0.35	-0.32
DCLRE1C	0.35	-0.32
RAD51	0.36	-0.32
TBX19	0.36	-0.32
ZNF668	0.36	-0.32
MBD3	0.36	-0.32
NCAPG	0.36	-0.32
HAUS8	0.37	-0.32
NREP	0.38	-0.32
SPPL3	0.38	-0.32
EHMT2	0.4	-0.32
KISS1R	0.4	-0.32
PRR19	0.4	-0.32
SKA3	0.4	-0.32
DNAJC5	0.41	-0.32
DMKN	0.41	-0.32
DNMT3A	0.43	-0.32
FAM189B	0.43	-0.32
CDC42EP1	0.44	-0.32
SLC25A6	0.45	-0.32
PLK1	0.45	-0.32
SFI1	0.45	-0.32
NDRG3	0.46	-0.32
CCNE1	0.47	-0.32
STK11IP	0.5	-0.32
DLGAP4	0.5	-0.32
SAPCD2	0.5	-0.32
MIER2	0.53	-0.32
OAZ1	0.32	-0.31
TSSC1	0.33	-0.31
PRAME	0.33	-0.31
ZNF526	0.34	-0.31
TMEM151A	0.34	-0.31
SUZ12P1	0.35	-0.31
RELB	0.36	-0.31
TIMM44	0.37	-0.31
CDK1	0.4	-0.31
SMAGP	0.4	-0.31
NT5DC2	0.4	-0.31
SMPD4	0.41	-0.31
PLEKHB1	0.41	-0.31
CCNF	0.42	-0.31
SGTA	0.43	-0.31
NRM	0.43	-0.31
ZNF414	0.43	-0.31
CDCA7	0.44	-0.31
COPS7B	0.46	-0.31
DEPDC1B	0.47	-0.31
MED15	0.48	-0.31
SH3BP1	0.48	-0.31
ATP13A1	0.57	-0.31
IGSF1	0.3	-0.3
ITM2C	0.3	-0.3
S100A14	0.3	-0.3
PYCR1	0.32	-0.3
SLC29A2	0.33	-0.3
CDC45	0.33	-0.3
CCDC28B	0.33	-0.3
ARHGEF39	0.33	-0.3
RTKN2	0.33	-0.3
HAGHL	0.34	-0.3
CCDC9	0.34	-0.3
PKMYT1	0.35	-0.3
NDUFB2-AS1	0.35	-0.3
ASNS	0.36	-0.3
H2AFZ	0.36	-0.3
TTC13	0.36	-0.3
LPCAT1	0.36	-0.3
NUF2	0.36	-0.3
ZIC5	0.36	-0.3
FANCI	0.36	-0.3
C19ORF47	0.36	-0.3
GMNN	0.37	-0.3
MMS19	0.37	-0.3
C4ORF48	0.38	-0.3
TBKBP1	0.38	-0.3
TMED3	0.38	-0.3
FIZ1	0.39	-0.3
TTLL1	0.39	-0.3
BLM	0.4	-0.3
DNASE1	0.41	-0.3
TRIP10	0.41	-0.3
SEPT5	0.42	-0.3
YKT6	0.42	-0.3
TRIM17	0.42	-0.3
KLC3	0.43	-0.3
GTSE1	0.48	-0.3
CDCA4	0.48	-0.3
MMP11	0.49	-0.3

## Sheet: Correlated + with SMARCA2
Supplementary Table S7.2. Genes negatively coexpressed with SMARCA4 and positively coexpressed with SMARCA2 in LIHC
Genes	Spearman coeficient with SMARCA4	Spearman coeficient with SMARCA2
RBL2	-0.34	0.71
CDC14C	-0.35	0.64
MYLK	-0.34	0.64
AR	-0.41	0.6
RSC1A1	-0.38	0.6
ATP11C	-0.35	0.59
SLC35A5	-0.31	0.59
F8	-0.4	0.58
WDR7	-0.34	0.58
GNE	-0.47	0.57
CPED1	-0.47	0.57
KAT2B	-0.4	0.57
CDC14B	-0.44	0.56
AK3	-0.33	0.56
MPDZ	-0.48	0.55
ABCC9	-0.4	0.55
ZYG11B	-0.4	0.55
AKAP6	-0.39	0.55
ZNF680	-0.36	0.55
SETD7	-0.35	0.55
LONP2	-0.44	0.54
SLC31A1	-0.38	0.54
CREBL2	-0.34	0.54
ALDH6A1	-0.52	0.53
CDC37L1	-0.42	0.53
EHBP1	-0.34	0.52
VWA8	-0.31	0.52
NR3C1	-0.3	0.52
SCP2	-0.57	0.51
ECM2	-0.5	0.51
DBT	-0.45	0.51
ESR1	-0.44	0.51
TMEM192	-0.43	0.51
SH3D19	-0.37	0.51
CTSO	-0.47	0.5
PI4K2B	-0.46	0.5
RORA	-0.43	0.5
KLHL2	-0.43	0.5
PSD3	-0.33	0.5
ATG4C	-0.31	0.5
KLF9	-0.49	0.49
CPEB3	-0.47	0.49
ALAD	-0.43	0.49
PRKAG2	-0.42	0.49
CTBS	-0.4	0.49
SLC35A3	-0.4	0.49
SULT1B1	-0.4	0.49
RNF11	-0.39	0.49
NIPSNAP3A	-0.38	0.49
COBLL1	-0.35	0.49
ACADM	-0.51	0.48
ALDH9A1	-0.5	0.48
AGL	-0.47	0.48
EDEM1	-0.41	0.48
ATXN7L1	-0.37	0.48
C12ORF66	-0.36	0.48
RNF144B	-0.3	0.48
SLC46A3	-0.46	0.47
FAM186B	-0.37	0.47
HBP1	-0.37	0.47
DRD1	-0.36	0.47
SALL1	-0.36	0.47
SLC30A1	-0.33	0.47
EHHADH	-0.59	0.46
SLC35D1	-0.42	0.46
ITFG1	-0.37	0.46
FAM13A	-0.35	0.46
CYP2U1	-0.3	0.46
NFIA	-0.51	0.45
PDK4	-0.49	0.45
IQGAP2	-0.4	0.45
ADRA1A	-0.39	0.45
RRN3	-0.34	0.45
TMEM150C	-0.3	0.45
ACBD5	-0.3	0.45
METTL20	-0.6	0.44
ETFDH	-0.48	0.44
TAPT1	-0.42	0.44
PAFAH2	-0.36	0.44
SORBS2	-0.31	0.44
DHRS4-AS1	-0.31	0.44
MYO1B	-0.55	0.43
HIBADH	-0.53	0.43
DNAJC25	-0.53	0.43
CAT	-0.52	0.43
ADH1B	-0.49	0.43
MFAP3L	-0.44	0.43
ERMAP	-0.43	0.43
KLHDC1	-0.36	0.43
SLC1A1	-0.35	0.43
BCKDHB	-0.45	0.42
RANBP10	-0.43	0.42
C16ORF52	-0.42	0.42
ARSD	-0.4	0.42
RNF125	-0.4	0.42
ENPEP	-0.38	0.42
TTPA	-0.37	0.42
SIAE	-0.37	0.42
REPS2	-0.35	0.42
DMGDH	-0.59	0.41
SEPSECS	-0.54	0.41
SMIM14	-0.46	0.41
CFAP57	-0.46	0.41
ZFP1	-0.42	0.41
MUT	-0.4	0.41
GALNT15	-0.39	0.41
CBR4	-0.39	0.41
CES5A	-0.39	0.41
SENP8	-0.37	0.41
GTF2IRD2B	-0.37	0.41
PEX12	-0.36	0.41
CCDC158	-0.36	0.41
THAP5	-0.35	0.41
GOLGA6B	-0.35	0.41
GTF2IRD2P1	-0.34	0.41
DMRTA1	-0.34	0.41
IL13RA1	-0.33	0.41
KCNB1	-0.3	0.41
ABAT	-0.55	0.4
ACADL	-0.55	0.4
MTHFD1	-0.55	0.4
AASS	-0.54	0.4
CTH	-0.52	0.4
ST3GAL6	-0.52	0.4
DMD	-0.35	0.4
MAOB	-0.34	0.4
MBNL2	-0.31	0.4
TOM1L1	-0.3	0.4
DHTKD1	-0.5	0.39
SEPP1	-0.48	0.39
GADD45A	-0.47	0.39
SORL1	-0.46	0.39
CYP4V2	-0.42	0.39
SLC39A8	-0.4	0.39
RANBP3L	-0.38	0.39
TANGO6	-0.37	0.39
STEAP4	-0.36	0.39
TGFBR3	-0.34	0.39
ZNF385B	-0.34	0.39
CYP8B1	-0.59	0.38
ACSM5	-0.55	0.38
FMO4	-0.5	0.38
LARP4	-0.48	0.38
MOGAT2	-0.46	0.38
RCAN1	-0.41	0.38
CXORF66	-0.38	0.38
FZD4	-0.36	0.38
LRRTM2	-0.31	0.38
GYS2	-0.63	0.37
C8A	-0.59	0.37
GLYATL1	-0.58	0.37
NAT2	-0.53	0.37
TAT	-0.53	0.37
PGM1	-0.5	0.37
F11	-0.48	0.37
HSD17B4	-0.48	0.37
ACSL1	-0.47	0.37
TK2	-0.43	0.37
RMDN2	-0.4	0.37
NAT1	-0.36	0.37
MIR100HG	-0.35	0.37
EPM2A	-0.34	0.37
SDPR	-0.33	0.37
TRIM35	-0.31	0.37
RUNDC3B	-0.56	0.36
ABCA6	-0.54	0.36
CPT2	-0.53	0.36
ABCB11	-0.52	0.36
SRD5A2	-0.49	0.36
UGT1A3	-0.48	0.36
PGRMC1	-0.47	0.36
HSD11B1	-0.45	0.36
C6	-0.44	0.36
FECH	-0.42	0.36
CD300LG	-0.42	0.36
MMAA	-0.4	0.36
MCCC2	-0.39	0.36
SEC14L3	-0.38	0.36
ACO1	-0.36	0.36
GABARAPL1	-0.36	0.36
FAM107A	-0.35	0.36
MASP1	-0.34	0.36
IRS1	-0.31	0.36
TMEM56	-0.55	0.35
CPN2	-0.52	0.35
ANXA10	-0.47	0.35
ZFAND5	-0.42	0.35
CLPX	-0.39	0.35
MARC2	-0.39	0.35
CALCOCO2	-0.35	0.35
XPC	-0.33	0.35
LIPG	-0.33	0.35
HMGN5	-0.33	0.35
ITCH	-0.31	0.35
MERTK	-0.3	0.35
ACSM2A	-0.57	0.34
TTC36	-0.54	0.34
NUGGC	-0.49	0.34
UGT1A4	-0.48	0.34
CYP2C8	-0.47	0.34
SDHD	-0.47	0.34
MLYCD	-0.46	0.34
AADAT	-0.45	0.34
CRAT	-0.42	0.34
SLC16A2	-0.41	0.34
ZCCHC6	-0.41	0.34
CEPT1	-0.4	0.34
CFI	-0.39	0.34
ADAL	-0.39	0.34
PALM2	-0.38	0.34
KIAA0922	-0.37	0.34
DNAJB9	-0.35	0.34
CTAGE5	-0.35	0.34
ABCD3	-0.35	0.34
KLF12	-0.35	0.34
CGNL1	-0.35	0.34
SLC39A14	-0.34	0.34
PRCP	-0.33	0.34
GOLGA6A	-0.33	0.34
SLC25A30	-0.32	0.34
MIA3	-0.31	0.34
CMPK1	-0.31	0.34
CCT6B	-0.3	0.34
ABCB4	-0.55	0.33
GCLC	-0.51	0.33
NR1I2	-0.51	0.33
LINC01018	-0.51	0.33
CPB2	-0.49	0.33
HSD17B6	-0.49	0.33
ACAT1	-0.47	0.33
HADH	-0.46	0.33
AOX1	-0.44	0.33
HSDL2	-0.44	0.33
MOGAT1	-0.43	0.33
TPRG1	-0.43	0.33
TPMT	-0.42	0.33
AMFR	-0.4	0.33
PNPLA7	-0.4	0.33
C16ORF45	-0.4	0.33
SLC38A4	-0.39	0.33
MIR99AHG	-0.39	0.33
GTF2IRD2	-0.34	0.33
APBA1	-0.31	0.33
TOB1	-0.31	0.33
PGGT1B	-0.3	0.33
PIGV	-0.61	0.32
SEC14L2	-0.54	0.32
IVD	-0.52	0.32
PROS1	-0.52	0.32
CES4A	-0.5	0.32
C1S	-0.49	0.32
MYRIP	-0.48	0.32
PPARA	-0.47	0.32
STARD5	-0.47	0.32
UBXN10	-0.47	0.32
SUCLG2	-0.46	0.32
UGT1A5	-0.46	0.32
TMBIM6	-0.45	0.32
PAH	-0.44	0.32
CFHR4	-0.43	0.32
ABCA8	-0.41	0.32
MFSD2A	-0.4	0.32
PUS10	-0.38	0.32
FBXO33	-0.38	0.32
MAOA	-0.34	0.32
PCSK6	-0.32	0.32
VIPR1	-0.32	0.32
GPBP1L1	-0.32	0.32
C18ORF42	-0.31	0.32
SLC25A34	-0.31	0.32
FNDC5	-0.31	0.32
ZMYND12	-0.55	0.31
KCNJ8	-0.5	0.31
ACSM3	-0.5	0.31
ADH4	-0.46	0.31
NUBPL	-0.46	0.31
BTNL9	-0.43	0.31
CD302	-0.41	0.31
ABCG8	-0.41	0.31
CYP4F3	-0.4	0.31
BSDC1	-0.4	0.31
CYP39A1	-0.37	0.31
F5	-0.36	0.31
THNSL1	-0.35	0.31
SLC6A1	-0.34	0.31
PCCA	-0.33	0.31
SYTL4	-0.33	0.31
ABCA9	-0.32	0.31
C1RL	-0.32	0.31
DEFB132	-0.31	0.31
GOLGA6C	-0.31	0.31
LAP3	-0.3	0.31
ACOX1	-0.56	0.3
ABCG2	-0.54	0.3
ALDH5A1	-0.52	0.3
DSG1	-0.49	0.3
ETNPPL	-0.48	0.3
NKIRAS1	-0.45	0.3
ABCC6	-0.44	0.3
CYP3A4	-0.43	0.3
ACADSB	-0.4	0.3
MXI1	-0.4	0.3
UGP2	-0.4	0.3
GREM2	-0.4	0.3
CRY2	-0.39	0.3
IDH1	-0.39	0.3
ERI2	-0.39	0.3
LINC00961	-0.39	0.3
PMEL	-0.38	0.3
TEC	-0.38	0.3
N4BP2L1	-0.37	0.3
CCDC25	-0.36	0.3
LYRM5	-0.35	0.3
GFOD1	-0.34	0.3
