# Supplementary material for: High expression of SMARCA4 or SMARCA2 is frequently associated with an opposite prognosis in cancer
Source: Sci Rep. 2018 Feb 1;8:2043. doi: 10.1038/s41598-018-20217-3 (PMC5794756; doi:10.1038/s41598-018-20217-3)
Supplement: Supplementary file 7 — Supplementary Table S8 [file 41598_2018_20217_MOESM7_ESM.xlsx]

## Sheet: Upregulated
Supplementary Table S8. List of genes upregulated in SMARCA4-high versus the SMARCA4-low Kidney Renal Clear Cell Carcinoma (KIRC) tumors.
Ensemble gene name	Gene Symbol	p-value	Fold Change
ENSG00000127616	SMARCA4	1.32166e-08	2.82131
ENSG00000132361	CLUH	6.07263e-06	2.958
ENSG00000125618	PAX8	1.7456e-05	2.97138
ENSG00000187764	SEMA4D	3.32688e-05	2.70036
ENSG00000183979	NPB	6.91663e-05	6.56153
ENSG00000275410	HNF1B	9.80832e-05	2.8747
ENSG00000141503	MINK1	0.000128165	2.10044
ENSG00000160445	ZER1	0.000248222	2.10837
ENSG00000108557	RAI1	0.000256723	2.2253
ENSG00000225190	PLEKHM1	0.00040875	2.00756
ENSG00000188807	TMEM201	0.000459124	2.2713
ENSG00000161847	RAVER1	0.000556278	2.10109
ENSG00000104880	ARHGEF18	0.000567509	2.32175
ENSG00000163016	ALMS1P1	0.000616417	2.9807
ENSG00000231468	PRDX3P2	0.000639814	3.20752
ENSG00000013288	MAN2B2	0.000711245	2.12511
ENSG00000267309	CTD-2630F21	0.000784305	2.40467
ENSG00000142784	WDTC1	0.00112061	2.19596
ENSG00000274180	NATD1	0.00119041	2.0876
ENSG00000230733	AC092171	0.00128559	2.13545
ENSG00000181215	C4orf50	0.00136418	3.79863
ENSG00000188566	NDOR1	0.00136546	2.05521
ENSG00000171608	PIK3CD	0.00156978	2.67227
ENSG00000214820	MPRIPP1	0.00160141	2.2592
ENSG00000109066	TMEM104	0.00174674	2.05817
ENSG00000221970	OR2A1	0.00214316	2.92879
ENSG00000157833	GAREM2	0.00218845	2.23964
ENSG00000145214	DGKQ	0.0022431	2.00649
ENSG00000206127	GOLGA8O	0.00250889	4.32173
ENSG00000205336	ADGRG1	0.00286883	2.52983
ENSG00000197993	KEL	0.00313498	2.70746
ENSG00000135709	KIAA0513	0.00317801	2.0134
ENSG00000266032	#N/A	0.00324731	3.6541
ENSG00000162241	SLC25A45	0.00344003	2.52392
ENSG00000196189	SEMA4A	0.00344533	2.63911
ENSG00000048471	SNX29	0.00402685	2.60752
ENSG00000064932	SBNO2	0.00412813	2.04561
ENSG00000265182	SRP72P1	0.00442608	4.72971
ENSG00000161640	SIGLEC11	0.00447136	3.32308
ENSG00000116990	MYCL	0.0046492	2.19033
ENSG00000137166	FOXP4	0.00465503	2.21859
ENSG00000182771	GRID1	0.00528694	2.80636
ENSG00000020633	RUNX3	0.0053356	3.46795
ENSG00000270587	RP11-51F16	0.00558681	2.27236
ENSG00000161642	ZNF385A	0.00582687	2.28631
ENSG00000127418	FGFRL1	0.00603604	2.03059
ENSG00000241313	WWTR1-AS1	0.00620794	2.02853
ENSG00000237372	UNQ6494	0.00636628	6.48804
ENSG00000095397	WHRN	0.00644408	2.71383
ENSG00000007923	DNAJC11	0.0071084	2.21823
ENSG00000173175	ADCY5	0.00719933	2.60161
ENSG00000179057	IGSF22	0.00738058	2.27048
ENSG00000105639	JAK3	0.00763239	3.40287
ENSG00000072840	EVC	0.00764258	2.57068
ENSG00000105429	MEGF8	0.00765605	2.18849
ENSG00000239521	GATS	0.00789251	2.29123
ENSG00000162512	SDC3	0.00817613	2.18993
ENSG00000133256	PDE6B	0.00817745	2.14539
ENSG00000260176	CTD-3126B10	0.00823735	3.66492
ENSG00000016391	CHDH	0.00830331	2.21879
ENSG00000198915	RASGEF1A	0.00845179	3.80116
ENSG00000166311	SMPD1	0.00847751	2.01543
ENSG00000127124	HIVEP3	0.00853581	2.82033
ENSG00000122859	NEUROG3	0.0085542	8.94369
ENSG00000160293	VAV2	0.0087153	2.17667
ENSG00000089820	ARHGAP4	0.00874008	2.23195
ENSG00000271581	XXbac-BPG248L24	0.00893906	2.10574
ENSG00000117016	RIMS3	0.00962418	2.80983
ENSG00000228685	RP11-336A10	0.00999337	10.3864

## Sheet: Downregulated
Supplementary Table S8. List of genes downgulated in SMARCA4-high versus the SMARCA4-low Kidney Renal Clear Cell Carcinoma (KIRC) tumors.
Ensemble gene name	Gene Symbol	p-value	Fold Change
ENSG00000236686	BZW1P1	0.000110602	0.18748
ENSG00000174740	PABPC5	0.000361149	0.264226
ENSG00000213881	NPM1P6	0.000829054	0.483575
ENSG00000229994	RPL5P4	0.00101261	0.400422
ENSG00000164615	CAMLG	0.00103673	0.484358
ENSG00000135185	TMEM243	0.00113113	0.436033
ENSG00000156049	GNA14	0.00118604	0.462311
ENSG00000065534	MYLK	0.00123038	0.475378
ENSG00000168917	SLC35G2	0.00128948	0.394831
ENSG00000105974	CAV1	0.00132909	0.458356
ENSG00000274128	RP11-342A23	0.00138231	0.297039
ENSG00000231767	RP11-92K2	0.00138739	0.377825
ENSG00000237729	AC002075	0.00151719	0.283159
ENSG00000240036	RP11-587D21	0.00171439	0.414612
ENSG00000255471	RP11-736K20	0.00178495	0.285166
ENSG00000178662	CSRNP3	0.00186894	0.356392
ENSG00000226221	RPL26P19	0.0020441	0.438068
ENSG00000120833	SOCS2	0.00208967	0.338425
ENSG00000234782	TPT1P9	0.00210953	0.269786
ENSG00000105971	CAV2	0.00214677	0.393354
ENSG00000244582	RPL21P120	0.0021701	0.402039
ENSG00000217027	TPT1P4	0.0022697	0.309692
ENSG00000174099	MSRB3	0.00237839	0.414956
ENSG00000280423	RP11-299J5	0.00270713	0.186069
ENSG00000155542	SETD9	0.00288319	0.468608
ENSG00000235174	RPL39P3	0.00306909	0.348076
ENSG00000151967	SCHIP1	0.0030972	0.427141
ENSG00000232472	EEF1B2P3	0.00323294	0.415625
ENSG00000229133	RPS7P4	0.00336158	0.37668
ENSG00000203943	SAMD13	0.00337579	0.346265
ENSG00000228929	RPS13P2	0.00344478	0.357139
ENSG00000178202	KDELC2	0.00350165	0.449317
ENSG00000219928	RP11-40C6	0.00367938	0.373482
ENSG00000271147	ARMCX5-GPRASP2	0.00400257	0.44439
ENSG00000226989	AL049758	0.00401171	0
ENSG00000134531	EMP1	0.00425151	0.43909
ENSG00000232883	RP11-302I18	0.0043787	0.347224
ENSG00000213942	RP1-102E24	0.00460705	0.376089
ENSG00000240371	RPS4XP13	0.00505205	0.430741
ENSG00000139926	FRMD6	0.00518225	0.44296
ENSG00000277863	RP11-282A11	0.00550509	0.0643332
ENSG00000234797	RPS3AP6	0.00552767	0.34098
ENSG00000227207	RPL31P12	0.00578239	0.0893227
ENSG00000079150	FKBP7	0.00595693	0.395493
ENSG00000272168	CASC15	0.00601601	0.25401
ENSG00000255090	#N/A	0.00616575	0.287839
ENSG00000227311	RP1-228H13	0.0061919	0.356306
ENSG00000226889	RP11-474I16	0.00635707	0.336664
ENSG00000231546	RPL3P5	0.0064753	0.338573
ENSG00000259275	RP11-522B15	0.0065572	0.272589
ENSG00000177917	ARL6IP6	0.0065693	0.477854
ENSG00000214460	TPT1P6	0.00692454	0.315706
ENSG00000214485	RPL7P1	0.00749959	0.467276
ENSG00000230291	RP11-244J10	0.00752677	0.472627
ENSG00000137876	RSL24D1	0.00773398	0.44502
ENSG00000218208	RP11-367G18	0.00790529	0.421281
ENSG00000234176	HSPA8P1	0.00819188	0.417585
ENSG00000035115	SH3YL1	0.00827391	0.485849
ENSG00000198673	FAM19A2	0.00854787	0.43518
ENSG00000240509	RPL34P18	0.00858099	0.24856
ENSG00000232429	RPL21P131	0.00872491	0.328756
ENSG00000244716	RP11-20O24	0.00879202	0.499328
ENSG00000058091	CDK14	0.00888531	0.42945
ENSG00000147883	CDKN2B	0.00913424	0.491412
ENSG00000242759	LINC00882	0.00922185	0.419576
ENSG00000076053	RBM7	0.00943907	0.504255
ENSG00000235387	LINC00961	0.00950284	0.370755
ENSG00000120820	GLT8D2	0.0096809	0.467332
ENSG00000154175	ABI3BP	0.00969765	0.35612
ENSG00000154059	IMPACT	0.00982376	0.474526
ENSG00000228351	AC018832	0.00986478	0
