# Supplementary material for: High expression of SMARCA4 or SMARCA2 is frequently associated with an opposite prognosis in cancer
Source: Sci Rep. 2018 Feb 1;8:2043. doi: 10.1038/s41598-018-20217-3 (PMC5794756; doi:10.1038/s41598-018-20217-3)
Supplement: Supplementary file 8 — Supplementary Table S9 [file 41598_2018_20217_MOESM8_ESM.xlsx]

## Sheet: Upregulated
Supplementary Table S9. List of genes upregulated in SMARCA2-high versus the SMARCA2-low Kidney Renal Clear Cell Carcinoma (KIRC) tumors
Ensemble gene name	Gene Symbol	p-value	Fold Change
ENSG00000080503	SMARCA2	2.12545e-12	3.56628
ENSG00000155827	RNF20	2.39544e-10	2.74375
ENSG00000019995	ZRANB1	4.17836e-09	2.99143
ENSG00000188786	MTF1	5.45994e-09	2.32982
ENSG00000204524	ZNF805	7.69938e-09	2.41488
ENSG00000215421	ZNF407	8.24059e-09	2.35242
ENSG00000137177	KIF13A	1.05236e-08	2.52311
ENSG00000125686	MED1	1.10958e-08	2.50167
ENSG00000144036	EXOC6B	2.76805e-08	2.01823
ENSG00000080561	MID2	3.65879e-08	2.36754
ENSG00000107581	EIF3A	3.69871e-08	2.5583
ENSG00000134250	NOTCH2	5.92678e-08	2.79541
ENSG00000103657	HERC1	6.5437e-08	2.46061
ENSG00000136485	DCAF7	9.14809e-08	2.06795
ENSG00000124459	ZNF45	1.01789e-07	2.13003
ENSG00000011454	RABGAP1	1.24105e-07	2.14169
ENSG00000198561	CTNND1	2.07077e-07	2.00371
ENSG00000088812	ATRN	2.27778e-07	2.33962
ENSG00000134313	KIDINS220	2.33606e-07	2.60118
ENSG00000111252	SH2B3	2.58198e-07	3.11621
ENSG00000145041	DCAF1	2.62431e-07	2.09634
ENSG00000017797	RALBP1	2.77739e-07	2.11748
ENSG00000140382	HMG20A	2.81939e-07	2.34067
ENSG00000073614	KDM5A	2.972e-07	2.36645
ENSG00000107185	RGP1	3.06598e-07	2.43001
ENSG00000084676	NCOA1	3.45098e-07	2.39087
ENSG00000172292	CERS6	3.5324e-07	2.60627
ENSG00000119402	FBXW2	3.7989e-07	2.312
ENSG00000198894	CIPC	4.05383e-07	2.11083
ENSG00000053254	FOXN3	4.25242e-07	3.1968
ENSG00000181894	ZNF329	4.61375e-07	2.30669
ENSG00000117036	ETV3	4.79322e-07	2.63841
ENSG00000125484	GTF3C4	5.44442e-07	2.80241
ENSG00000213762	ZNF134	5.51862e-07	2.40123
ENSG00000150760	DOCK1	5.73378e-07	2.23878
ENSG00000263001	GTF2I	5.89642e-07	3.34019
ENSG00000140575	IQGAP1	6.70018e-07	2.77237
ENSG00000119596	YLPM1	6.73121e-07	2.90667
ENSG00000177076	ACER2	7.61758e-07	8.68669
ENSG00000133812	SBF2	8.06145e-07	2.539
ENSG00000133561	GIMAP6	8.77447e-07	3.29568
ENSG00000181826	RELL1	8.99299e-07	3.391
ENSG00000263142	LRRC37A17P	9.08828e-07	2.79647
ENSG00000110395	CBL	9.3298e-07	2.75549
ENSG00000169641	LUZP1	9.62982e-07	2.59137
ENSG00000156650	KAT6B	9.94966e-07	2.11907
ENSG00000127603	MACF1	1.06005e-06	2.62509
ENSG00000250299	MRPS31P4	1.07326e-06	2.95942
ENSG00000010818	HIVEP2	1.15313e-06	2.41246
ENSG00000111261	MANSC1	1.24814e-06	4.11187
ENSG00000171634	BPTF	1.33635e-06	2.31556
ENSG00000167447	SMG8	1.34866e-06	2.4655
ENSG00000125107	CNOT1	1.47781e-06	2.59883
ENSG00000095951	HIVEP1	1.51769e-06	2.32226
ENSG00000152291	TGOLN2	1.56488e-06	2.45895
ENSG00000072736	NFATC3	1.58157e-06	2.24847
ENSG00000163297	ANTXR2	1.64014e-06	2.31186
ENSG00000079482	OPHN1	1.71685e-06	3.41056
ENSG00000116539	ASH1L	1.78953e-06	2.65709
ENSG00000027075	PRKCH	1.89602e-06	3.04016
ENSG00000154945	ANKRD40	1.97519e-06	2.04352
ENSG00000159140	SON	1.99673e-06	2.09068
ENSG00000070366	SMG6	2.12856e-06	3.2572
ENSG00000123200	ZC3H13	2.17878e-06	2.5923
ENSG00000140386	SCAPER	2.31355e-06	3.09274
ENSG00000031081	ARHGAP31	2.36029e-06	2.97252
ENSG00000250326	RP11-284M14	2.36649e-06	2.4109
ENSG00000119616	FCF1	2.46669e-06	2.12268
ENSG00000005810	MYCBP2	2.55016e-06	2.98355
ENSG00000132718	SYT11	2.58572e-06	3.21628
ENSG00000112078	KCTD20	2.70714e-06	2.10148
ENSG00000063046	EIF4B	2.78415e-06	2.00423
ENSG00000115306	SPTBN1	2.94987e-06	2.95205
ENSG00000100393	EP300	3.00473e-06	2.20933
ENSG00000146414	SHPRH	3.10924e-06	3.8833
ENSG00000058668	ATP2B4	3.2613e-06	2.09937
ENSG00000183337	BCOR	3.74723e-06	2.59394
ENSG00000155016	CYP2U1	4.06275e-06	2.74664
ENSG00000053328	METTL24	4.0998e-06	7.34834
ENSG00000131374	TBC1D5	4.1763e-06	2.04806
ENSG00000166439	RNF169	4.28031e-06	3.38719
ENSG00000166025	AMOTL1	4.36112e-06	3.92893
ENSG00000115464	USP34	4.65857e-06	3.3093
ENSG00000082805	ERC1	4.68557e-06	2.33952
ENSG00000103994	ZNF106	5.46708e-06	2.99127
ENSG00000090054	SPTLC1	5.49999e-06	2.76683
ENSG00000178502	KLHL11	5.69134e-06	5.06086
ENSG00000213390	ARHGAP19	5.90905e-06	2.12871
ENSG00000154822	PLCL2	6.0628e-06	3.57023
ENSG00000103047	TANGO6	6.21815e-06	2.10407
ENSG00000176994	SMCR8	6.26618e-06	2.76081
ENSG00000280173	RP11-447D11	6.33552e-06	2.96074
ENSG00000152223	EPG5	6.51326e-06	2.05194
ENSG00000140057	AK7	6.60221e-06	4.55378
ENSG00000224470	ATXN1L	6.74177e-06	2.39078
ENSG00000100129	EIF3L	6.93204e-06	2.53891
ENSG00000109436	TBC1D9	7.39269e-06	2.61037
ENSG00000145246	ATP10D	7.92287e-06	2.54976
ENSG00000198093	ZNF649	8.15465e-06	3.45057
ENSG00000107290	SETX	8.16144e-06	2.75356
ENSG00000124201	ZNFX1	8.34673e-06	2.0832
ENSG00000235636	NUS1P1	8.58545e-06	3.17942
ENSG00000057704	TMCC3	8.77361e-06	4.31742
ENSG00000004700	RECQL	9.14152e-06	2.74357
ENSG00000178175	ZNF366	9.15347e-06	8.14135
ENSG00000151690	MFSD6	9.31651e-06	2.68714
ENSG00000150347	ARID5B	9.54172e-06	2.74861
ENSG00000227692	MED28P3	9.75874e-06	6.68952
ENSG00000267699	RP11-729L2	1.02978e-05	9.51395
ENSG00000089902	RCOR1	1.03814e-05	2.05062
ENSG00000165219	GAPVD1	1.10265e-05	2.13565
ENSG00000159921	GNE	1.13576e-05	3.09531
ENSG00000118007	STAG1	1.17344e-05	3.20039
ENSG00000114439	BBX	1.21317e-05	2.67253
ENSG00000133059	DSTYK	1.21959e-05	2.09063
ENSG00000080200	CRYBG3	1.23799e-05	3.91381
ENSG00000089177	KIF16B	1.24965e-05	2.12749
ENSG00000119401	TRIM32	1.25982e-05	2.23858
ENSG00000144843	ADPRH	1.30362e-05	2.0057
ENSG00000135913	USP37	1.31022e-05	4.0308
ENSG00000253710	ALG11	1.32519e-05	2.58855
ENSG00000173166	RAPH1	1.33522e-05	4.91238
ENSG00000078596	ITM2A	1.42509e-05	3.29791
ENSG00000253797	UTP14C	1.42807e-05	3.38523
ENSG00000175104	TRAF6	1.47136e-05	2.13611
ENSG00000261371	PECAM1	1.52345e-05	2.88164
ENSG00000151693	ASAP2	1.53934e-05	3.61274
ENSG00000079819	EPB41L2	1.54989e-05	3.14946
ENSG00000136141	LRCH1	1.55384e-05	2.11389
ENSG00000007168	PAFAH1B1	1.58483e-05	2.07179
ENSG00000242498	ARPIN	1.67789e-05	2.25994
ENSG00000102572	STK24	1.71124e-05	2.17727
ENSG00000196455	PIK3R4	1.73638e-05	2.15601
ENSG00000168036	CTNNB1	1.80485e-05	2.71787
ENSG00000180884	ZNF792	1.81444e-05	2.60207
ENSG00000177873	ZNF619	1.86248e-05	2.15586
ENSG00000134954	ETS1	1.90673e-05	4.16904
ENSG00000166398	KIAA0355	1.90706e-05	2.34481
ENSG00000124789	NUP153	1.93217e-05	2.28326
ENSG00000155093	PTPRN2	1.93542e-05	2.6057
ENSG00000149218	ENDOD1	1.93589e-05	2.3182
ENSG00000086758	HUWE1	1.96321e-05	2.01078
ENSG00000151320	AKAP6	1.9636e-05	3.8538
ENSG00000100731	PCNX1	2.03747e-05	2.81193
ENSG00000165118	C9orf64	2.08151e-05	2.24664
ENSG00000115760	BIRC6	2.21994e-05	2.42255
ENSG00000140836	ZFHX3	2.33738e-05	2.91084
ENSG00000100503	NIN	2.36645e-05	2.9553
ENSG00000204519	ZNF551	2.38388e-05	2.30235
ENSG00000129657	SEC14L1	2.49046e-05	2.56065
ENSG00000100320	RBFOX2	2.54802e-05	2.04595
ENSG00000152104	PTPN14	2.56339e-05	2.44453
ENSG00000198369	SPRED2	2.60067e-05	2.43706
ENSG00000167182	SP2	2.60749e-05	2.10964
ENSG00000143751	SDE2	2.61939e-05	2.472
ENSG00000145391	SETD7	2.62785e-05	2.58402
ENSG00000073910	FRY	2.65069e-05	3.26453
ENSG00000150093	ITGB1	2.6565e-05	3.50298
ENSG00000218283	MORF4L1P1	2.9336e-05	2.53846
ENSG00000162852	CNST	2.97411e-05	2.09937
ENSG00000099204	ABLIM1	2.97726e-05	2.06358
ENSG00000117020	AKT3	3.02221e-05	3.63153
ENSG00000151694	ADAM17	3.05712e-05	2.16951
ENSG00000136451	VEZF1	3.08981e-05	2.31809
ENSG00000128052	KDR	3.09203e-05	6.0169
ENSG00000155640	#N/A	3.1785e-05	2.85662
ENSG00000106868	SUSD1	3.24028e-05	3.18389
ENSG00000249456	RP11-298J20	3.25296e-05	7.31767
ENSG00000148143	ZNF462	3.25674e-05	2.19774
ENSG00000169925	BRD3	3.27813e-05	2.56769
ENSG00000249863	RP11-177C12	3.35309e-05	3.44833
ENSG00000158352	SHROOM4	3.4164e-05	3.04906
ENSG00000133789	SWAP70	3.42421e-05	3.55614
ENSG00000123104	ITPR2	3.42455e-05	3.60892
ENSG00000076321	KLHL20	3.43467e-05	2.31743
ENSG00000213250	RBMS2P1	3.47946e-05	4.62632
ENSG00000257315	ZBED6	3.49194e-05	6.06271
ENSG00000157450	RNF111	3.58143e-05	2.22624
ENSG00000178229	ZNF543	3.62516e-05	2.049
ENSG00000189369	GSPT2	3.81437e-05	2.10699
ENSG00000197077	KIAA1671	3.87179e-05	2.11871
ENSG00000130723	PRRC2B	3.92479e-05	2.83034
ENSG00000185722	ANKFY1	3.9724e-05	2.29611
ENSG00000198538	ZNF28	3.9744e-05	2.14804
ENSG00000229729	#N/A	4.07455e-05	3.62119
ENSG00000115561	CHMP3	4.13447e-05	2.10009
ENSG00000188554	NBR1	4.19858e-05	2.13969
ENSG00000241978	AKAP2	4.31036e-05	7.74814
ENSG00000166411	IDH3A	4.35086e-05	2.02088
ENSG00000173706	HEG1	4.36824e-05	4.46174
ENSG00000235750	KIAA0040	4.4833e-05	2.05144
ENSG00000163513	TGFBR2	4.62539e-05	5.03241
ENSG00000266412	NCOA4	4.80624e-05	2.68399
ENSG00000196159	FAT4	4.85668e-05	4.11366
ENSG00000118058	KMT2A	5.05701e-05	2.12299
ENSG00000187189	TSPYL4	5.10405e-05	2.73018
ENSG00000135720	DYNC1LI2	5.16224e-05	2.29335
ENSG00000163349	HIPK1	5.2227e-05	2.18042
ENSG00000158301	GPRASP2	5.24894e-05	2.19219
ENSG00000141367	CLTC	5.2778e-05	2.00639
ENSG00000092148	HECTD1	5.29464e-05	2.24744
ENSG00000144560	VGLL4	5.33082e-05	2.56101
ENSG00000196110	ZNF699	5.46808e-05	5.07264
ENSG00000170989	S1PR1	5.49482e-05	3.6828
ENSG00000130119	GNL3L	5.59573e-05	2.69889
ENSG00000115183	TANC1	5.68003e-05	2.62935
ENSG00000090061	CCNK	5.85606e-05	2.37875
ENSG00000157657	ZNF618	5.86328e-05	2.28444
ENSG00000162407	PLPP3	5.88621e-05	3.35277
ENSG00000179981	TSHZ1	5.94036e-05	2.19482
ENSG00000148429	USP6NL	6.01464e-05	2.28843
ENSG00000136874	STX17	6.05157e-05	3.41372
ENSG00000128872	TMOD2	6.11886e-05	3.31543
ENSG00000099219	ERMP1	6.23818e-05	2.90891
ENSG00000159873	CCDC117	6.38319e-05	3.65509
ENSG00000196712	NF1	6.51206e-05	2.28249
ENSG00000198301	SDAD1	6.77882e-05	2.01438
ENSG00000140945	CDH13	6.92511e-05	4.23427
ENSG00000116016	EPAS1	7.08849e-05	3.45858
ENSG00000084731	KIF3C	7.16376e-05	2.51554
ENSG00000229419	RALGAPA1P1	7.2198e-05	2.49345
ENSG00000136925	TSTD2	7.29226e-05	2.61316
ENSG00000267023	LRRC37A16P	7.40039e-05	2.55472
ENSG00000159459	UBR1	7.40544e-05	3.04962
ENSG00000112210	RAB23	7.40756e-05	3.26473
ENSG00000171649	ZIK1	7.4615e-05	4.13706
ENSG00000106780	MEGF9	7.49578e-05	4.45756
ENSG00000168675	LDLRAD4	7.6524e-05	2.67363
ENSG00000198824	CHAMP1	7.6617e-05	2.32754
ENSG00000068784	SRBD1	7.6746e-05	2.01921
ENSG00000198771	RCSD1	7.69981e-05	2.62566
ENSG00000136193	SCRN1	7.98299e-05	4.77026
ENSG00000162946	DISC1	8.04162e-05	2.43923
ENSG00000100596	SPTLC2	8.516e-05	2.41852
ENSG00000139946	PELI2	8.56291e-05	2.76495
ENSG00000105856	HBP1	8.84812e-05	2.29789
ENSG00000102038	SMARCA1	8.91274e-05	2.95421
ENSG00000166326	TRIM44	9.08497e-05	2.02445
ENSG00000144730	IL17RD	9.21589e-05	4.80792
ENSG00000257647	RP11-701H24	9.32644e-05	4.34609
ENSG00000037749	MFAP3	9.33577e-05	4.82641
ENSG00000124788	ATXN1	9.62316e-05	2.19173
ENSG00000157077	ZFYVE9	9.67603e-05	2.14212
ENSG00000091157	WDR7	9.71549e-05	2.59069
ENSG00000163939	PBRM1	9.76411e-05	2.87014
ENSG00000172667	ZMAT3	9.76854e-05	2.93793
ENSG00000109756	RAPGEF2	9.95048e-05	2.88636
ENSG00000133056	PIK3C2B	0.000100966	2.66929
ENSG00000127946	HIP1	0.000101032	2.15344
ENSG00000124486	USP9X	0.000104496	2.03256
ENSG00000118217	ATF6	0.000104502	2.20163
ENSG00000008086	CDKL5	0.000105669	2.64224
ENSG00000132357	CARD6	0.000110577	2.76763
ENSG00000183049	CAMK1D	0.000111788	2.31828
ENSG00000267767	CTC-523E23	0.000113946	9.3192
ENSG00000120278	PLEKHG1	0.000114502	3.40629
ENSG00000126016	AMOT	0.000114819	4.18843
ENSG00000143776	CDC42BPA	0.000115409	2.37565
ENSG00000103479	RBL2	0.000115841	2.46992
ENSG00000135905	DOCK10	0.000116196	2.4987
ENSG00000111912	NCOA7	0.000116239	3.32013
ENSG00000180611	MB21D2	0.000117483	3.28724
ENSG00000128567	PODXL	0.000120333	4.07972
ENSG00000137145	DENND4C	0.000121598	3.45067
ENSG00000170365	SMAD1	0.000122445	3.03021
ENSG00000135999	EPC2	0.000122783	2.14153
ENSG00000003056	M6PR	0.000125293	2.1997
ENSG00000230555	RP11-517P14	0.000125838	2.47124
ENSG00000160218	TRAPPC10	0.000126221	2.04181
ENSG00000176986	SEC24C	0.000129005	2.54863
ENSG00000133808	MICALCL	0.000130987	3.34885
ENSG00000112902	SEMA5A	0.000131264	3.48472
ENSG00000069122	ADGRF5	0.000131673	4.50263
ENSG00000085433	WDR47	0.000133518	2.16163
ENSG00000197321	SVIL	0.000141053	2.13532
ENSG00000196914	ARHGEF12	0.000141682	2.72508
ENSG00000033327	GAB2	0.000143526	2.09915
ENSG00000172059	KLF11	0.000143793	2.51499
ENSG00000054392	HHAT	0.000145635	2.91855
ENSG00000138613	APH1B	0.000146438	2.16202
ENSG00000163681	SLMAP	0.000146618	2.09807
ENSG00000176542	USF3	0.000146854	2.50785
ENSG00000189060	H1F0	0.000150892	2.9221
ENSG00000150457	LATS2	0.000151689	2.24335
ENSG00000083168	KAT6A	0.000152982	2.24253
ENSG00000133704	IPO8	0.000154893	2.01819
ENSG00000152818	UTRN	0.000155386	4.19008
ENSG00000144815	NXPE3	0.00015922	2.21953
ENSG00000169291	SHE	0.000161184	4.67871
ENSG00000104219	ZDHHC2	0.000161612	2.54855
ENSG00000132405	TBC1D14	0.000164939	2.18897
ENSG00000143079	CTTNBP2NL	0.000166297	2.74583
ENSG00000104067	TJP1	0.000166757	2.5266
ENSG00000118816	CCNI	0.000168203	2.06021
ENSG00000133574	GIMAP4	0.000168225	2.28273
ENSG00000173517	PEAK1	0.000173668	3.1459
ENSG00000214189	ZNF788	0.000176005	2.60266
ENSG00000127329	PTPRB	0.000178638	5.7605
ENSG00000179104	TMTC2	0.000178972	2.5392
ENSG00000265519	CTD-3157E16	0.000180117	4.73035
ENSG00000174197	MGA	0.00018092	2.19424
ENSG00000152217	SETBP1	0.000183388	2.72286
ENSG00000257307	RP11-317N8	0.000184603	4.07717
ENSG00000067113	PLPP1	0.000184783	2.37372
ENSG00000163947	ARHGEF3	0.000185316	2.26325
ENSG00000173269	MMRN2	0.000193027	3.71008
ENSG00000147324	MFHAS1	0.000193486	2.1922
ENSG00000175899	A2M	0.000196756	3.19464
ENSG00000163960	UBXN7	0.000201906	2.62912
ENSG00000185920	PTCH1	0.000204041	2.88876
ENSG00000225422	RBMS1P1	0.000206767	3.2765
ENSG00000178385	PLEKHM3	0.00021012	3.24631
ENSG00000184384	MAML2	0.000210398	3.03953
ENSG00000279386	AC021106	0.000212958	3.44494
ENSG00000225706	PTPRD-AS1	0.000214487	9.56414
ENSG00000116729	WLS	0.000214801	4.01657
ENSG00000101384	JAG1	0.000215052	2.47582
ENSG00000236456	RP4-785G19	0.000216152	3.22435
ENSG00000088387	DOCK9	0.000217688	3.43802
ENSG00000237984	PTENP1	0.000224971	2.9691
ENSG00000198718	FAM179B	0.000226259	2.31932
ENSG00000151276	MAGI1	0.000228918	2.57026
ENSG00000167202	TBC1D2B	0.000230071	2.00807
ENSG00000147526	TACC1	0.000232809	3.69206
ENSG00000107249	GLIS3	0.00023332	2.1531
ENSG00000117114	ADGRL2	0.000238403	2.13724
ENSG00000148153	INIP	0.000238969	2.15767
ENSG00000165732	DDX21	0.000242137	2.56626
ENSG00000156050	FAM161B	0.000242352	2.25652
ENSG00000154864	PIEZO2	0.000244518	4.2159
ENSG00000183354	KIAA2026	0.000246845	2.31802
ENSG00000131370	SH3BP5	0.00024705	3.934
ENSG00000197535	MYO5A	0.000247055	2.14282
ENSG00000171100	MTM1	0.000247831	2.86072
ENSG00000254198	RP11-598P20	0.000250787	4.57986
ENSG00000251603	RP11-164P12	0.000250954	4.4821
ENSG00000137075	RNF38	0.000251312	3.56499
ENSG00000158813	EDA	0.000252257	2.12072
ENSG00000242756	RHOT1P3	0.000252359	#DIV/0!
ENSG00000248672	LY75-CD302	0.000255179	6.84273
ENSG00000115365	LANCL1	0.000257244	2.28711
ENSG00000116106	EPHA4	0.000259946	4.92724
ENSG00000113532	ST8SIA4	0.00025996	3.16765
ENSG00000198589	LRBA	0.0002616	2.35948
ENSG00000127080	IPPK	0.000265449	2.49883
ENSG00000204920	ZNF155	0.000267014	2.3814
ENSG00000038219	BOD1L1	0.000272326	2.18782
ENSG00000179277	MEIS3P1	0.000274915	4.42214
ENSG00000185483	ROR1	0.000275226	2.68715
ENSG00000182568	SATB1	0.000276448	2.5635
ENSG00000170915	PAQR8	0.000282599	2.32029
ENSG00000184005	ST6GALNAC3	0.000282937	3.65633
ENSG00000112624	GLTSCR1L	0.000283753	2.77698
ENSG00000186446	ZNF501	0.000284843	3.68454
ENSG00000100580	TMED8	0.000288072	2.61622
ENSG00000070778	PTPN21	0.000288786	2.18628
ENSG00000157554	ERG	0.000290553	3.02204
ENSG00000180530	NRIP1	0.000291789	2.78089
ENSG00000107099	DOCK8	0.000297572	2.27382
ENSG00000171444	MCC	0.000298016	2.61479
ENSG00000165934	CPSF2	0.000298418	2.09334
ENSG00000135363	LMO2	0.000300569	2.27391
ENSG00000100368	CSF2RB	0.000305777	2.08041
ENSG00000081026	MAGI3	0.000306035	2.91092
ENSG00000068650	ATP11A	0.000306055	3.75246
ENSG00000070214	SLC44A1	0.000306901	2.1615
ENSG00000182134	TDRKH	0.000309778	2.23831
ENSG00000125810	CD93	0.000311442	4.37374
ENSG00000197081	IGF2R	0.000311568	2.51886
ENSG00000169855	ROBO1	0.000316408	3.17468
ENSG00000109790	KLHL5	0.000320882	2.81542
ENSG00000152127	MGAT5	0.000326336	2.13293
ENSG00000182162	P2RY8	0.000327892	3.38864
ENSG00000138758	SEPT11	0.00033475	2.30809
ENSG00000186260	MKL2	0.000335171	2.45864
ENSG00000107282	APBA1	0.000337485	3.06308
ENSG00000279348	RP11-566E18	0.00033887	2.57493
ENSG00000151702	FLI1	0.000340586	2.79343
ENSG00000151458	ANKRD50	0.00034112	3.50362
ENSG00000134243	SORT1	0.00034212	3.4654
ENSG00000171522	PTGER4	0.000342178	2.80114
ENSG00000169299	PGM2	0.000343495	2.30095
ENSG00000107036	RIC1	0.000343496	2.41891
ENSG00000108055	SMC3	0.000345088	2.61916
ENSG00000269964	MEI4	0.000346	4.91952
ENSG00000250492	INTS6P1	0.00035434	5.78186
ENSG00000011523	CEP68	0.000355666	2.5914
ENSG00000091428	RAPGEF4	0.0003573	3.32052
ENSG00000122707	RECK	0.000358203	3.28608
ENSG00000264219	#N/A	0.000359575	6.25131
ENSG00000261760	RP11-1223D19	0.000359972	2.82276
ENSG00000257093	KIAA1147	0.000361777	3.33918
ENSG00000123066	MED13L	0.000370622	2.29771
ENSG00000131018	SYNE1	0.000374497	2.30525
ENSG00000121440	PDZRN3	0.000377716	3.96852
ENSG00000163539	CLASP2	0.000378433	2.31636
ENSG00000185630	PBX1	0.000380421	5.72811
ENSG00000138081	FBXO11	0.000382389	2.80465
ENSG00000143772	ITPKB	0.000383531	2.70584
ENSG00000179299	NSUN7	0.000387444	3.60657
ENSG00000198642	KLHL9	0.000390846	2.41857
ENSG00000120690	ELF1	0.000393725	2.68974
ENSG00000242767	ZBTB20-AS4	0.000395634	4.05255
ENSG00000169926	KLF13	0.000399016	2.05063
ENSG00000204131	NHSL2	0.00039932	5.4554
ENSG00000054983	GALC	0.000401833	2.56241
ENSG00000279145	RP11-547D13	0.000405463	4.84962
ENSG00000150938	CRIM1	0.000406428	4.41427
ENSG00000179119	SPTY2D1	0.000407921	2.40788
ENSG00000188167	TMPPE	0.000411196	3.23058
ENSG00000250722	SEPP1	0.000411825	5.69226
ENSG00000151914	DST	0.000418092	2.32281
ENSG00000269051	#N/A	0.000421185	2.6914
ENSG00000099250	NRP1	0.000434089	2.46287
ENSG00000278962	RP11-399B17	0.000441927	4.0464
ENSG00000132669	RIN2	0.00044394	2.07809
ENSG00000196535	MYO18A	0.000445255	2.28368
ENSG00000198908	BHLHB9	0.000452483	2.09849
ENSG00000035403	VCL	0.000453336	2.8757
ENSG00000073712	FERMT2	0.000459708	2.28483
ENSG00000159082	SYNJ1	0.000463415	2.51414
ENSG00000154783	FGD5	0.000467481	4.374
ENSG00000140526	ABHD2	0.000479628	3.84721
ENSG00000177946	CENPBD1	0.000484021	2.13315
ENSG00000261117	RP11-333O1	0.000485007	2.81163
ENSG00000118922	KLF12	0.00048552	3.73648
ENSG00000204682	CASC10	0.000486597	3.05724
ENSG00000006747	SCIN	0.000493866	9.43788
ENSG00000214654	RP11-27I1	0.000493974	4.57945
ENSG00000165757	KIAA1462	0.000495493	2.86788
ENSG00000083223	ZCCHC6	0.000499486	2.02496
ENSG00000111859	NEDD9	0.000499965	2.13496
ENSG00000100697	DICER1	0.000503503	2.11166
ENSG00000131080	EDA2R	0.000504091	2.35991
ENSG00000153201	RANBP2	0.000508035	2.50913
ENSG00000152894	PTPRK	0.000508547	2.15525
ENSG00000198018	ENTPD7	0.000508784	2.23621
ENSG00000129493	HEATR5A	0.000509971	2.08231
ENSG00000120868	APAF1	0.000510223	2.12667
ENSG00000242352	FAM91A3P	0.000511745	3.49295
ENSG00000124151	NCOA3	0.000515832	2.5083
ENSG00000033800	PIAS1	0.000523675	2.20136
ENSG00000102763	VWA8	0.00052443	2.17461
ENSG00000168461	RAB31	0.000525371	2.2686
ENSG00000106829	TLE4	0.000530879	2.2329
ENSG00000136237	RAPGEF5	0.000542942	3.83721
ENSG00000266469	CTB-131K11	0.000543922	2.26583
ENSG00000183098	GPC6	0.000547968	3.94267
ENSG00000140443	IGF1R	0.000549116	2.11381
ENSG00000173276	ZBTB21	0.000551811	2.64411
ENSG00000250021	C15orf38-AP3S2	0.000557923	3.97875
ENSG00000138757	G3BP2	0.000557963	2.42721
ENSG00000137642	SORL1	0.000558409	5.5562
ENSG00000227001	NBPF2P	0.00055847	2.25614
ENSG00000240184	PCDHGC3	0.000560008	3.51756
ENSG00000198513	ATL1	0.000565513	3.10452
ENSG00000182150	ERCC6L2	0.000567093	3.01444
ENSG00000184619	KRBA2	0.000573797	2.46659
ENSG00000169744	LDB2	0.000582767	3.19467
ENSG00000232063	RP11-307E17	0.00058523	3.17029
ENSG00000108506	INTS2	0.000586494	2.13768
ENSG00000172123	SLFN12	0.000594462	2.26899
ENSG00000137801	THBS1	0.000598101	5.06824
ENSG00000188033	ZNF490	0.000601638	2.56244
ENSG00000165650	PDZD8	0.000603083	2.17303
ENSG00000213463	SYNJ2BP	0.000604516	2.13421
ENSG00000056586	RC3H2	0.000613935	3.47909
ENSG00000090376	IRAK3	0.000617717	2.67459
ENSG00000155111	CDK19	0.000623645	2.64015
ENSG00000183935	HTR7P1	0.000635796	2.10849
ENSG00000101445	PPP1R16B	0.000638673	4.05009
ENSG00000197872	FAM49A	0.000639874	2.69428
ENSG00000250015	CTC-339F2	0.000651683	9.957
ENSG00000217624	RP11-204C16	0.000653325	2.78327
ENSG00000225938	RP4-575N6	0.00065813	2.94912
ENSG00000083642	PDS5B	0.000659915	2.92696
ENSG00000217165	ANKRD18EP	0.000665763	3.8799
ENSG00000139318	DUSP6	0.000665763	2.39564
ENSG00000185737	NRG3	0.000670225	2.76834
ENSG00000188636	LDOC1L	0.000670816	2.28146
ENSG00000109458	GAB1	0.000672322	2.74535
ENSG00000254481	PTP4A2P2	0.000675678	2.8456
ENSG00000134982	APC	0.00068629	2.5133
ENSG00000198945	L3MBTL3	0.000687753	2.13767
ENSG00000138185	ENTPD1	0.000702906	2.0316
ENSG00000188641	DPYD	0.000710264	2.97531
ENSG00000269533	AC003002	0.000711166	2.73747
ENSG00000100934	SEC23A	0.000712402	2.31996
ENSG00000264885	RP11-815I9	0.000720342	3.03902
ENSG00000163961	RNF168	0.000726482	2.15413
ENSG00000184588	PDE4B	0.000735604	2.78211
ENSG00000174059	CD34	0.00074207	3.15342
ENSG00000151718	WWC2	0.000744086	2.65792
ENSG00000143603	KCNN3	0.000750915	4.36103
ENSG00000143067	ZNF697	0.000764872	2.48657
ENSG00000128512	DOCK4	0.000768043	2.79965
ENSG00000137076	TLN1	0.000776813	2.18081
ENSG00000138688	KIAA1109	0.00078732	2.75417
ENSG00000261754	CTC-523E23	0.000789408	7.46191
ENSG00000269904	MAP2K4P1	0.000792069	2.23013
ENSG00000135862	LAMC1	0.000792084	2.0873
ENSG00000254893	AC113404	0.000805635	3.86552
ENSG00000070961	ATP2B1	0.000816453	2.32158
ENSG00000187678	SPRY4	0.000821248	2.76075
ENSG00000233757	AC092835	0.000822273	3.15721
ENSG00000081913	PHLPP1	0.00083252	2.04946
ENSG00000205730	ITPRIPL2	0.00083355	2.43292
ENSG00000152642	GPD1L	0.000836191	2.09269
ENSG00000255121	RP11-110I1	0.000838897	2.11464
ENSG00000198205	ZXDA	0.000839166	2.56802
ENSG00000077097	TOP2B	0.000845505	2.62556
ENSG00000143970	ASXL2	0.000845866	2.87998
ENSG00000262497	FAM187B2P	0.000852235	2.84353
ENSG00000164171	ITGA2	0.000861602	4.70554
ENSG00000176435	CLEC14A	0.000865307	3.41248
ENSG00000135362	PRR5L	0.000867868	2.02632
ENSG00000164741	DLC1	0.000869303	3.8114
ENSG00000249242	TMEM150C	0.000872795	2.93061
ENSG00000135842	FAM129A	0.000879207	2.88265
ENSG00000112782	CLIC5	0.000885555	3.89627
ENSG00000231822	AC019097	0.00088623	2.40641
ENSG00000215301	DDX3X	0.000889399	2.1288
ENSG00000164056	SPRY1	0.000892989	2.84857
ENSG00000148680	HTR7	0.00089715	5.55472
ENSG00000110799	VWF	0.000898095	4.8246
ENSG00000048649	RSF1	0.000899212	2.67927
ENSG00000122012	SV2C	0.000908255	3.09193
ENSG00000150687	PRSS23	0.000917142	2.59117
ENSG00000159905	ZNF221	0.000923388	3.96842
ENSG00000130818	ZNF426	0.000925442	2.14567
ENSG00000107362	ABHD17B	0.000925455	2.5977
ENSG00000186660	ZFP91	0.00093054	2.56764
ENSG00000136824	SMC2	0.00093211	3.1686
ENSG00000070018	LRP6	0.000933948	3.24349
ENSG00000243300	LINC00359	0.000939445	9.22856
ENSG00000152443	ZNF776	0.000940496	2.19677
ENSG00000172348	RCAN2	0.000942534	5.8306
ENSG00000135049	AGTPBP1	0.000953202	2.3155
ENSG00000259319	RP11-293M10	0.000966927	3.22536
ENSG00000153246	PLA2R1	0.000967302	2.23606
ENSG00000205339	IPO7	0.000969729	2.00092
ENSG00000270246	RP11-701H24	0.000972728	3.76587
ENSG00000189241	TSPYL1	0.000977167	2.21991
ENSG00000135932	CAB39	0.000977964	2.1415
ENSG00000107854	TNKS2	0.000978849	2.68915
ENSG00000225606	AC005281	0.000985923	7.85777
ENSG00000150907	FOXO1	0.000986308	2.35829
ENSG00000081052	COL4A4	0.00100474	3.83335
ENSG00000215835	RP11-9L18	0.00100809	2.37628
ENSG00000170185	USP38	0.0010082	2.40137
ENSG00000131379	C3orf20	0.00100944	3.59944
ENSG00000106771	TMEM245	0.00101002	3.84055
ENSG00000055208	TAB2	0.00101221	2.14565
ENSG00000107186	MPDZ	0.00101225	2.80359
ENSG00000187866	FAM122A	0.00101299	2.4119
ENSG00000083720	OXCT1	0.00101564	2.0714
ENSG00000112276	BVES	0.00102076	2.95959
ENSG00000148158	SNX30	0.00102392	2.46688
ENSG00000156273	BACH1	0.00102807	2.2682
ENSG00000125378	BMP4	0.00102966	3.56062
ENSG00000142798	HSPG2	0.00102971	5.54595
ENSG00000196177	ACADSB	0.00103052	2.95254
ENSG00000171723	GPHN	0.00103076	2.09067
ENSG00000204381	LAYN	0.00103222	2.35541
ENSG00000163788	SNRK	0.00103365	3.48485
ENSG00000183023	SLC8A1	0.00103388	5.03421
ENSG00000136381	IREB2	0.001035	2.86914
ENSG00000143341	HMCN1	0.00103624	3.54899
ENSG00000163807	KIAA1143	0.00104174	2.07957
ENSG00000185739	SRL	0.00104949	2.51806
ENSG00000129515	SNX6	0.00105177	2.39718
ENSG00000223459	TCAF1P1	0.00106365	5.17649
ENSG00000169554	ZEB2	0.00106672	2.28537
ENSG00000145990	GFOD1	0.00106844	2.81169
ENSG00000154721	JAM2	0.0010685	2.98564
ENSG00000184110	EIF3C	0.00109399	2.01296
ENSG00000205181	LINC00654	0.00109957	2.87266
ENSG00000144426	NBEAL1	0.00110204	4.55753
ENSG00000100815	TRIP11	0.00110466	2.82214
ENSG00000196369	SRGAP2B	0.00111169	2.47613
ENSG00000240809	RP11-550F7	0.00111757	2.62779
ENSG00000136869	TLR4	0.00111974	4.80717
ENSG00000078142	PIK3C3	0.00112472	2.03374
ENSG00000107669	ATE1	0.00112907	2.31959
ENSG00000213260	YWHAZP5	0.00113187	3.17612
ENSG00000165633	VSTM4	0.0011325	2.68777
ENSG00000120156	TEK	0.00113572	5.87381
ENSG00000155090	KLF10	0.00113923	2.17457
ENSG00000171408	PDE7B	0.00114128	3.93387
ENSG00000231967	RP11-12D24	0.00114901	4.53287
ENSG00000138780	GSTCD	0.00115138	2.39316
ENSG00000068305	MEF2A	0.0011603	2.50704
ENSG00000005108	THSD7A	0.00116815	4.85188
ENSG00000138166	DUSP5	0.00117563	2.35214
ENSG00000137845	ADAM10	0.00119054	2.24064
ENSG00000111961	SASH1	0.00120405	2.09858
ENSG00000153561	RMND5A	0.00120991	2.4843
ENSG00000148516	ZEB1	0.00121321	2.89383
ENSG00000151623	NR3C2	0.00121821	6.41416
ENSG00000160145	KALRN	0.00122004	2.00218
ENSG00000066629	EML1	0.00122401	2.18439
ENSG00000181191	PJA1	0.00122528	2.04099
ENSG00000162711	NLRP3	0.00124056	2.43531
ENSG00000162654	GBP4	0.00125037	4.24657
ENSG00000139874	SSTR1	0.00125257	7.53828
ENSG00000145431	PDGFC	0.00125786	2.74499
ENSG00000174640	SLCO2A1	0.00126987	3.71341
ENSG00000213516	RBMXL1	0.00127613	2.10102
ENSG00000258659	TRIM34	0.00128106	2.22998
ENSG00000164142	FAM160A1	0.0012853	3.47971
ENSG00000179776	CDH5	0.00129661	2.81285
ENSG00000196526	AFAP1	0.00129928	2.12573
ENSG00000132388	UBE2G1	0.00131285	2.03897
ENSG00000219201	RP11-181C21	0.00132378	3.01107
ENSG00000254944	ATP5F1P5	0.00132584	6.27742
ENSG00000174373	RALGAPA1	0.00132817	2.1387
ENSG00000143340	FAM163A	0.00135191	2.4343
ENSG00000229939	RP11-111F16	0.00135712	4.28549
ENSG00000138592	USP8	0.00136076	2.08471
ENSG00000131725	WDR44	0.00136366	2.50247
ENSG00000136404	TM6SF1	0.0013643	3.15887
ENSG00000116117	PARD3B	0.00138785	2.61385
ENSG00000152409	JMY	0.00139428	2.43594
ENSG00000136940	PDCL	0.00139473	2.40931
ENSG00000228970	UBTFL6	0.00139634	4.66407
ENSG00000154447	SH3RF1	0.00140059	2.25801
ENSG00000115825	PRKD3	0.00140134	2.40099
ENSG00000198146	ZNF770	0.00140155	3.93926
ENSG00000188419	CHM	0.00140824	2.63637
ENSG00000071537	SEL1L	0.00140988	2.20162
ENSG00000108510	MED13	0.00141191	2.85503
ENSG00000275740	RP11-449H3	0.00141335	4.65963
ENSG00000187240	DYNC2H1	0.00141689	3.17717
ENSG00000076356	PLXNA2	0.0014171	2.49737
ENSG00000258824	CTD-2555O16	0.00141733	2.07991
ENSG00000198440	ZNF583	0.00141783	3.37973
ENSG00000227295	ELL2P1	0.0014212	2.41659
ENSG00000169446	MMGT1	0.0014368	2.29552
ENSG00000144668	ITGA9	0.00143786	4.89314
ENSG00000196628	TCF4	0.00144801	4.07701
ENSG00000111817	DSE	0.00145379	2.4083
ENSG00000115232	ITGA4	0.00146914	5.37636
ENSG00000230929	RP11-395C3	0.00147892	2.38223
ENSG00000058063	ATP11B	0.00153212	2.66957
ENSG00000015171	ZMYND11	0.00153245	2.33222
ENSG00000180592	SKIDA1	0.00153304	4.03547
ENSG00000062650	WAPL	0.00158487	2.19179
ENSG00000169604	ANTXR1	0.00158584	3.72447
ENSG00000170324	FRMPD2	0.00158609	3.75763
ENSG00000255197	RP11-750H9	0.00159419	2.80987
ENSG00000153147	SMARCA5	0.00160089	2.11843
ENSG00000242616	GNG10	0.00160444	2.04956
ENSG00000170836	PPM1D	0.00161531	2.01209
ENSG00000157510	AFAP1L1	0.00161574	2.03073
ENSG00000266931	RP11-1252D15	0.00161691	2.49998
ENSG00000168438	CDC40	0.00163087	2.78168
ENSG00000151422	FER	0.00164966	2.45097
ENSG00000166086	JAM3	0.00165368	2.35661
ENSG00000116991	SIPA1L2	0.00165835	2.93809
ENSG00000267045	#N/A	0.00167125	5.37462
ENSG00000100583	SAMD15	0.00167287	2.02761
ENSG00000153179	RASSF3	0.00167437	2.00858
ENSG00000144724	PTPRG	0.00167505	3.12817
ENSG00000115159	GPD2	0.00169511	2.46471
ENSG00000117461	PIK3R3	0.00169653	2.49351
ENSG00000112419	PHACTR2	0.001706	4.37758
ENSG00000123636	BAZ2B	0.00170717	2.05072
ENSG00000248905	FMN1	0.00171495	2.83938
ENSG00000175595	ERCC4	0.00172008	2.42717
ENSG00000159658	EFCAB14	0.00173812	2.18191
ENSG00000136153	LMO7	0.00174483	2.1281
ENSG00000006459	KDM7A	0.00174842	2.40997
ENSG00000135318	NT5E	0.00175736	4.0711
ENSG00000182831	C16orf72	0.00177669	2.02139
ENSG00000178033	FAM26E	0.00178598	2.91323
ENSG00000175984	DENND2C	0.00179705	3.13977
ENSG00000168497	SDPR	0.00179746	4.68094
ENSG00000156675	RAB11FIP1	0.00180332	2.76802
ENSG00000092969	TGFB2	0.00180765	5.5617
ENSG00000241399	CD302	0.00181374	5.65747
ENSG00000057657	PRDM1	0.00181414	2.3793
ENSG00000154127	UBASH3B	0.00182003	2.42057
ENSG00000124749	COL21A1	0.00182142	10.1303
ENSG00000229109	RP11-439K3	0.0018231	2.3404
ENSG00000138641	HERC3	0.00182758	2.43796
ENSG00000112249	ASCC3	0.00185513	2.72537
ENSG00000176438	SYNE3	0.00185548	2.23975
ENSG00000118946	PCDH17	0.00185697	5.40224
ENSG00000197629	MPEG1	0.00186375	3.85082
ENSG00000150764	DIXDC1	0.00186436	2.10552
ENSG00000187079	TEAD1	0.00186743	2.30426
ENSG00000129422	MTUS1	0.00187318	2.49773
ENSG00000119541	VPS4B	0.00188174	2.46433
ENSG00000066933	MYO9A	0.00188889	2.63594
ENSG00000125249	RAP2A	0.00189249	2.54549
ENSG00000067900	ROCK1	0.00190277	2.89656
ENSG00000119396	RAB14	0.00191327	2.34696
ENSG00000072415	MPP5	0.00191825	2.51423
ENSG00000075391	RASAL2	0.00192288	2.98229
ENSG00000081377	CDC14B	0.00192396	2.35909
ENSG00000086200	IPO11	0.00193223	2.17717
ENSG00000260314	MRC1	0.00193799	4.90913
ENSG00000269934	RP5-1139B12	0.00194018	3.52935
ENSG00000165240	ATP7A	0.00194473	3.06188
ENSG00000118482	PHF3	0.0019749	2.28624
ENSG00000218350	LYPLA1P3	0.00201118	3.48029
ENSG00000148841	ITPRIP	0.00203785	2.27771
ENSG00000124126	PREX1	0.00203904	2.07528
ENSG00000156671	SAMD8	0.00204721	2.3225
ENSG00000162924	REL	0.00206729	3.67859
ENSG00000227158	AC073621	0.00206791	4.74649
ENSG00000257594	GALNT4	0.00207088	3.74466
ENSG00000116833	NR5A2	0.00209397	3.19977
ENSG00000105851	PIK3CG	0.0021313	5.9225
ENSG00000221299	#N/A	0.00213971	2.62865
ENSG00000198752	CDC42BPB	0.0021442	2.03557
ENSG00000179144	GIMAP7	0.00215035	2.00228
ENSG00000138411	HECW2	0.00215213	4.19066
ENSG00000240445	FOXO3B	0.00215333	3.20851
ENSG00000106070	GRB10	0.00217148	2.05684
ENSG00000001630	CYP51A1	0.00217523	2.9502
ENSG00000139977	NAA30	0.00218752	2.32496
ENSG00000151748	SAV1	0.00219702	2.22421
ENSG00000164168	TMEM184C	0.00220328	2.23392
ENSG00000161940	BCL6B	0.00220386	2.86729
ENSG00000074590	NUAK1	0.00220825	3.01501
ENSG00000154736	ADAMTS5	0.00224949	2.92494
ENSG00000254087	LYN	0.00226693	2.12338
ENSG00000174004	NRROS	0.00227205	2.42381
ENSG00000148541	FAM13C	0.00227205	2.91549
ENSG00000174951	FUT1	0.00227534	2.84121
ENSG00000276945	CTC-436P18	0.00227638	2.0722
ENSG00000103489	XYLT1	0.00228763	2.89429
ENSG00000173905	GOLIM4	0.00231164	2.17866
ENSG00000261572	RP11-384L8	0.00231708	2.61099
ENSG00000154608	CEP170P1	0.00234601	3.47257
ENSG00000149308	NPAT	0.00236058	3.25849
ENSG00000213799	ZNF845	0.00237351	2.22811
ENSG00000162722	TRIM58	0.00237823	6.29427
ENSG00000077092	RARB	0.00238171	3.38113
ENSG00000196782	MAML3	0.00238904	2.1653
ENSG00000156049	GNA14	0.00238929	2.30148
ENSG00000259676	RP11-343B18	0.00240974	4.32025
ENSG00000171150	SOCS5	0.00242284	2.45226
ENSG00000273682	RP11-427P5	0.00244542	3.90076
ENSG00000163171	CDC42EP3	0.00245987	2.16299
ENSG00000138448	ITGAV	0.00246351	2.6291
ENSG00000125266	EFNB2	0.00248658	4.43106
ENSG00000100234	TIMP3	0.0024945	10.0173
ENSG00000112972	HMGCS1	0.00251656	2.18082
ENSG00000116005	PCYOX1	0.00253357	2.16055
ENSG00000182224	CYB5D1	0.00253998	2.28947
ENSG00000007944	MYLIP	0.00254241	2.44079
ENSG00000092853	CLSPN	0.00256751	2.41316
ENSG00000163625	WDFY3	0.00258428	2.2595
ENSG00000164236	ANKRD33B	0.00259758	3.07714
ENSG00000119138	KLF9	0.00261892	2.7315
ENSG00000116962	NID1	0.00262628	3.00604
ENSG00000111145	ELK3	0.00263384	3.34055
ENSG00000258289	CHURC1	0.00263818	2.15176
ENSG00000232380	ZDHHC20P4	0.00264426	7.38785
ENSG00000223825	DAZAP2P1	0.00264884	2.36892
ENSG00000131019	ULBP3	0.00265882	2.6494
ENSG00000091831	ESR1	0.00266639	2.64361
ENSG00000078269	SYNJ2	0.00267617	2.25368
ENSG00000174740	PABPC5	0.00272687	3.03696
ENSG00000077943	ITGA8	0.00273374	3.54797
ENSG00000129003	VPS13C	0.00273618	2.57927
ENSG00000196646	ZNF136	0.00274228	2.10794
ENSG00000163322	FAM175A	0.00274248	2.56322
ENSG00000178202	KDELC2	0.00274831	2.11102
ENSG00000120875	DUSP4	0.00275771	2.59738
ENSG00000254506	RP11-748H22	0.00276921	6.51663
ENSG00000264056	MIR5685	0.00278914	4.25726
ENSG00000280502	Metazoa_SRP	0.00279954	2.30221
ENSG00000181109	OR52P1P	0.00280422	4.09778
ENSG00000149289	ZC3H12C	0.00280602	2.79416
ENSG00000071073	MGAT4A	0.00281478	2.68991
ENSG00000048052	HDAC9	0.00284395	2.71535
ENSG00000250588	#N/A	0.00284995	2.48958
ENSG00000157404	KIT	0.00288123	3.10185
ENSG00000187987	ZSCAN23	0.00288675	4.87447
ENSG00000115109	EPB41L5	0.00290788	2.00276
ENSG00000229308	AC010084	0.00291842	10.4967
ENSG00000072133	RPS6KA6	0.00292009	6.723
ENSG00000100485	SOS2	0.00298617	2.35975
ENSG00000189420	ZFP92	0.00303015	2.37057
ENSG00000137693	YAP1	0.00305713	2.01027
ENSG00000171488	LRRC8C	0.00306063	3.48378
ENSG00000039600	SOX30	0.00310745	3.94881
ENSG00000279192	PWAR5	0.00313628	6.91564
ENSG00000180284	RP5-1055C14	0.00315868	4.17757
ENSG00000143147	GPR161	0.00318484	2.71648
ENSG00000132953	XPO4	0.00319787	2.30163
ENSG00000115904	SOS1	0.00320067	2.44176
ENSG00000119314	PTBP3	0.00320998	2.78395
ENSG00000279311	RP11-170K4	0.00321845	2.55488
ENSG00000089472	HEPH	0.00323307	3.67422
ENSG00000237742	RP11-624M8	0.00326086	3.81513
ENSG00000135577	NMBR	0.00328289	6.33645
ENSG00000121879	PIK3CA	0.00329569	3.22087
ENSG00000183908	LRRC55	0.00333185	5.18498
ENSG00000065060	UHRF1BP1	0.00333698	2.09917
ENSG00000169129	AFAP1L2	0.00334573	2.36473
ENSG00000262576	PCDHGA4	0.00335902	3.86472
ENSG00000110092	CCND1	0.00338064	2.0481
ENSG00000198862	LTN1	0.00342434	2.51281
ENSG00000157654	PALM2-AKAP2	0.00344143	6.23711
ENSG00000149573	MPZL2	0.00345785	2.81456
ENSG00000178878	APOLD1	0.00346176	3.96526
ENSG00000081386	ZNF510	0.00347309	2.48384
ENSG00000107242	PIP5K1B	0.00348485	3.50122
ENSG00000091409	ITGA6	0.00350192	3.23523
ENSG00000137486	ARRB1	0.0035229	2.08216
ENSG00000139971	C14orf37	0.00352378	2.5078
ENSG00000163629	PTPN13	0.00354857	2.15554
ENSG00000165434	PGM2L1	0.00355143	3.93384
ENSG00000165259	HDX	0.00356631	2.75895
ENSG00000186642	PDE2A	0.00357525	2.38987
ENSG00000248429	RP11-597D13	0.00358519	2.49138
ENSG00000133687	TMTC1	0.00360483	6.26094
ENSG00000233247	GS1-257G1	0.00361053	2.20179
ENSG00000258941	RP11-407N17	0.00361714	5.54468
ENSG00000197779	ZNF81	0.0036525	2.32215
ENSG00000128791	TWSG1	0.00367126	2.16343
ENSG00000065613	SLK	0.00367395	2.99633
ENSG00000197128	ZNF772	0.00369639	2.24995
ENSG00000229619	MBNL1-AS1	0.00373926	2.78334
ENSG00000178996	SNX18	0.00374384	3.41187
ENSG00000173198	CYSLTR1	0.00374811	3.0576
ENSG00000168769	TET2	0.00374934	2.02326
ENSG00000183671	GPR1	0.0037615	3.18111
ENSG00000112406	HECA	0.00377835	2.72437
ENSG00000259207	ITGB3	0.00378466	4.43102
ENSG00000145012	LPP	0.00378601	2.10078
ENSG00000084093	REST	0.00379017	2.73455
ENSG00000166147	FBN1	0.00380378	3.41337
ENSG00000105887	MTPN	0.00380911	2.11292
ENSG00000197258	EIF4BP6	0.00381677	2.35439
ENSG00000135837	CEP350	0.00382569	2.10648
ENSG00000100311	PDGFB	0.00382737	2.10708
ENSG00000100644	HIF1A	0.00384556	2.5234
ENSG00000137710	RDX	0.00386554	3.33497
ENSG00000137502	RAB30	0.00387323	2.24902
ENSG00000136854	STXBP1	0.00388235	3.29013
ENSG00000197579	TOPORS	0.00388693	2.3597
ENSG00000168016	TRANK1	0.00391479	2.13912
ENSG00000258789	RP11-507K2	0.00392409	2.80998
ENSG00000111058	ACSS3	0.0039248	2.77607
ENSG00000132688	NES	0.00392799	2.79751
ENSG00000174125	TLR1	0.00395548	2.97853
ENSG00000259366	CTD-2647L4	0.00396449	3.74611
ENSG00000103540	CCP110	0.00396707	2.14982
ENSG00000032219	ARID4A	0.00397497	2.58044
ENSG00000136143	SUCLA2	0.00399604	2.13478
ENSG00000138434	SSFA2	0.00404112	2.55715
ENSG00000235269	AL162759	0.00405684	16.9517
ENSG00000185551	NR2F2	0.00407147	2.84121
ENSG00000124406	ATP8A1	0.00407302	5.35638
ENSG00000099260	PALMD	0.00409256	2.81023
ENSG00000127081	ZNF484	0.00409904	2.21982
ENSG00000265107	GJA5	0.00410285	4.30007
ENSG00000156298	TSPAN7	0.00411768	2.71909
ENSG00000165959	CLMN	0.00416673	2.15042
ENSG00000133107	TRPC4	0.00418274	2.60715
ENSG00000172915	NBEA	0.00421196	2.17939
ENSG00000111913	FAM65B	0.00421716	2.93447
ENSG00000075651	PLD1	0.00421976	2.1029
ENSG00000120063	GNA13	0.00422051	2.40579
ENSG00000134531	EMP1	0.00423884	3.88471
ENSG00000263586	HID1-AS1	0.00424954	2.67973
ENSG00000114698	PLSCR4	0.0042578	3.53336
ENSG00000064763	FAR2	0.00428196	2.41501
ENSG00000154016	GRAP	0.00429162	2.70844
ENSG00000165821	SALL2	0.00430099	4.18342
ENSG00000109944	C11orf63	0.00431141	2.3579
ENSG00000171132	PRKCE	0.00431811	2.31226
ENSG00000233895	RP1-122P22	0.00431923	2.26364
ENSG00000171988	JMJD1C	0.00436415	2.45154
ENSG00000233836	RP11-255H23	0.00438221	6.06493
ENSG00000087301	TXNDC16	0.0043836	3.9522
ENSG00000118855	MFSD1	0.00439211	2.25487
ENSG00000113555	PCDH12	0.00439271	2.84413
ENSG00000196664	TLR7	0.00440243	4.60104
ENSG00000103460	TOX3	0.00441087	12.0039
ENSG00000107771	CCSER2	0.0044143	2.17365
ENSG00000065534	MYLK	0.00446096	2.42332
ENSG00000160551	TAOK1	0.00447987	2.31181
ENSG00000227508	LINC01624	0.00448551	2.45634
ENSG00000146376	ARHGAP18	0.00448615	2.9597
ENSG00000150672	DLG2	0.00448794	2.52576
ENSG00000126777	KTN1	0.00451225	2.59506
ENSG00000131781	FMO5	0.00453171	2.74244
ENSG00000198873	GRK5	0.00453579	2.04219
ENSG00000235781	XXbac-BPG249D20	0.00455975	3.1566
ENSG00000177464	GPR4	0.00456686	2.22911
ENSG00000111254	AKAP3	0.00456956	2.15538
ENSG00000270510	RP11-777F6	0.00457414	3.21118
ENSG00000171056	SOX7	0.0046007	3.42421
ENSG00000166501	PRKCB	0.00460981	2.91644
ENSG00000139737	SLAIN1	0.00461101	2.45307
ENSG00000233087	WTH3DI	0.00462125	6.36302
ENSG00000072840	EVC	0.00463198	2.3721
ENSG00000102908	NFAT5	0.0046449	3.65728
ENSG00000102755	FLT1	0.00466276	5.338
ENSG00000111897	SERINC1	0.00466368	3.0904
ENSG00000158691	ZSCAN12	0.00466559	2.40258
ENSG00000011405	PIK3C2A	0.00467732	2.73816
ENSG00000180015	RP11-756P10	0.00468642	3.37131
ENSG00000169018	FEM1B	0.00469087	2.07066
ENSG00000219992	RP11-420L9	0.00470734	2.6574
ENSG00000100614	PPM1A	0.00471216	2.28001
ENSG00000145414	NAF1	0.00473469	2.15367
ENSG00000081923	ATP8B1	0.00478747	3.47345
ENSG00000272933	RP11-47A8	0.00480518	2.15305
ENSG00000207279	SNORD116-24	0.0048079	3.44006
ENSG00000143815	LBR	0.004809	2.17987
ENSG00000153162	BMP6	0.00480905	2.6832
ENSG00000128585	MKLN1	0.00483768	2.48775
ENSG00000108946	PRKAR1A	0.00489306	2.37352
ENSG00000181634	TNFSF15	0.00490198	3.66098
ENSG00000055813	CCDC85A	0.00491138	3.08934
ENSG00000138756	BMP2K	0.00493958	2.19399
ENSG00000178695	KCTD12	0.00494647	2.919
ENSG00000166503	RP11-382A20	0.00497876	2.32813
ENSG00000145388	METTL14	0.00499737	2.2051
ENSG00000172572	PDE3A	0.00500718	3.07478
ENSG00000107560	RAB11FIP2	0.00501644	3.13584
ENSG00000101752	MIB1	0.00515389	3.28135
ENSG00000187068	C3orf70	0.00515562	2.82441
ENSG00000157764	BRAF	0.00518335	2.05197
ENSG00000062370	ZNF112	0.00520616	2.18813
ENSG00000023516	AKAP11	0.0052155	2.98283
ENSG00000071246	VASH1	0.00524077	2.31684
ENSG00000120324	PCDHB10	0.00524274	2.3874
ENSG00000151491	EPS8	0.00524771	2.00013
ENSG00000185261	KIAA0825	0.00530126	2.71213
ENSG00000164116	GUCY1A3	0.00531373	2.18301
ENSG00000257207	AC108938	0.00536813	2.19541
ENSG00000115020	PIKFYVE	0.00538967	2.17026
ENSG00000267142	CTD-3162L10	0.00540877	4.03742
ENSG00000182890	GLUD2	0.00544495	2.0337
ENSG00000267365	KCNJ2-AS1	0.0054504	2.57606
ENSG00000270898	GPR75-ASB3	0.00550328	3.16044
ENSG00000173889	PHC3	0.00551673	2.50838
ENSG00000174175	SELP	0.0055208	4.22016
ENSG00000251273	RP11-549K20	0.00553166	5.54065
ENSG00000259367	RP11-815J21	0.00553254	4.26525
ENSG00000218586	RP4-791C19	0.0055509	4.85093
ENSG00000119866	BCL11A	0.00556292	3.97424
ENSG00000076770	MBNL3	0.00557131	2.63223
ENSG00000171055	FEZ2	0.00557647	2.18416
ENSG00000198961	PJA2	0.0056015	2.28459
ENSG00000083799	CYLD	0.00561033	2.04737
ENSG00000115808	STRN	0.00561447	3.00504
ENSG00000106034	CPED1	0.00561688	4.16857
ENSG00000189195	BTBD8	0.00562776	3.60442
ENSG00000101347	SAMHD1	0.00564551	2.21808
ENSG00000234297	RP11-54D18	0.00567111	4.04251
ENSG00000165168	CYBB	0.00567173	5.33745
ENSG00000181631	P2RY13	0.00568695	2.66422
ENSG00000280550	AC131263	0.00573755	2.1363
ENSG00000187800	PEAR1	0.0057926	2.28039
ENSG00000146409	SLC18B1	0.0057952	2.18843
ENSG00000152661	GJA1	0.0058239	4.08557
ENSG00000106823	ECM2	0.00584418	2.08604
ENSG00000009413	REV3L	0.00584522	2.51201
ENSG00000122786	CALD1	0.00587733	2.08872
ENSG00000188801	ZNF322P1	0.00588403	12.3662
ENSG00000166265	CYYR1	0.00589581	3.69648
ENSG00000127863	TNFRSF19	0.00589699	3.90291
ENSG00000198857	HSD3BP5	0.00591163	2.51008
ENSG00000204252	HLA-DOA	0.00591805	3.87169
ENSG00000181315	ZNF322	0.00591812	2.34077
ENSG00000145569	FAM105A	0.00593833	2.55891
ENSG00000227470	AC073415	0.00593941	2.56234
ENSG00000187231	SESTD1	0.0059473	2.96661
ENSG00000085276	MECOM	0.00596467	3.62597
ENSG00000138071	ACTR2	0.00600436	2.59673
ENSG00000267325	LINC01415	0.0060199	5.73966
ENSG00000232160	RAP2C-AS1	0.00604188	3.07757
ENSG00000261269	RP11-389C8	0.00608884	2.92572
ENSG00000126785	RHOJ	0.00609367	2.01681
ENSG00000035862	TIMP2	0.00611911	2.93906
ENSG00000204291	COL15A1	0.00612935	3.78462
ENSG00000231345	BEND3P1	0.00614101	4.31275
ENSG00000082497	SERTAD4	0.00615399	3.42851
ENSG00000123191	ATP7B	0.00617106	2.1725
ENSG00000138759	FRAS1	0.00619235	4.04498
ENSG00000162944	RFTN2	0.00622616	2.48289
ENSG00000138594	TMOD3	0.00622738	2.04434
ENSG00000118200	CAMSAP2	0.00623111	2.03196
ENSG00000196867	ZFP28	0.00624656	2.45241
ENSG00000183579	ZNRF3	0.00631046	4.97238
ENSG00000279711	AP004782	0.00633627	3.69289
ENSG00000131386	GALNT15	0.00634467	3.36714
ENSG00000060749	QSER1	0.00636711	2.16505
ENSG00000147113	CXorf36	0.00636821	2.10503
ENSG00000137033	IL33	0.00637861	3.0164
ENSG00000120279	MYCT1	0.00638153	3.5938
ENSG00000131711	MAP1B	0.00638324	2.54947
ENSG00000197822	OCLN	0.00643711	4.72472
ENSG00000148339	SLC25A25	0.00643744	2.13515
ENSG00000198964	SGMS1	0.00644025	2.23396
ENSG00000137872	SEMA6D	0.00645033	3.5321
ENSG00000137573	SULF1	0.0064585	3.44582
ENSG00000256540	RP11-598F7	0.00646792	2.42939
ENSG00000253541	SEPT10P1	0.00651304	2.74182
ENSG00000204217	BMPR2	0.0065407	3.3307
ENSG00000185532	PRKG1	0.00656314	3.21184
ENSG00000087299	L2HGDH	0.00658591	2.49054
ENSG00000084710	EFR3B	0.00660152	2.23961
ENSG00000137962	ARHGAP29	0.00660532	2.21138
ENSG00000157500	APPL1	0.0066134	2.73574
ENSG00000120262	CCDC170	0.00668532	3.03784
ENSG00000133019	CHRM3	0.00673016	3.93133
ENSG00000204767	FAM196B	0.00675971	7.96242
ENSG00000267886	CTD-2291D10	0.00677978	2.50792
ENSG00000008294	SPAG9	0.00678411	2.03312
ENSG00000007171	NOS2	0.00679236	3.73272
ENSG00000165895	ARHGAP42	0.00681975	3.06592
ENSG00000046604	DSG2	0.00682173	2.26192
ENSG00000112697	TMEM30A	0.00685251	2.55727
ENSG00000112214	FHL5	0.00685573	3.5128
ENSG00000156218	ADAMTSL3	0.0068614	3.4441
ENSG00000269349	CTD-3099C6	0.00689257	6.82092
ENSG00000138771	SHROOM3	0.00698114	2.28731
ENSG00000137760	ALKBH8	0.00700681	2.36024
ENSG00000138593	SECISBP2L	0.00703406	2.66211
ENSG00000087303	NID2	0.00703425	4.35006
ENSG00000165288	BRWD3	0.0070512	2.20477
ENSG00000119446	RBM18	0.00707523	2.11614
ENSG00000100852	ARHGAP5	0.00714182	3.1217
ENSG00000231652	RP11-553A21	0.00715766	3.94815
ENSG00000131023	LATS1	0.00717765	2.44936
ENSG00000101096	NFATC2	0.00722944	2.1794
ENSG00000163412	EIF4E3	0.00727963	2.49014
ENSG00000224307	RP11-344B5	0.00729986	2.31476
ENSG00000085491	SLC25A24	0.00737589	3.05901
ENSG00000064042	LIMCH1	0.00737898	2.03512
ENSG00000211699	TRGV3	0.00740549	3.34081
ENSG00000275763	C18orf65	0.00748198	2.36719
ENSG00000277462	ZNF670	0.00749426	2.84623
ENSG00000135678	CPM	0.00752737	2.05086
ENSG00000270248	CTC-471J1	0.00752864	2.36138
ENSG00000171791	BCL2	0.00753258	2.68777
ENSG00000155850	SLC26A2	0.00753957	2.30746
ENSG00000186212	SOWAHB	0.00755932	4.52067
ENSG00000229944	EIF4EP2	0.00757384	2.56881
ENSG00000232545	KB-318B8	0.00758208	3.2001
ENSG00000163697	APBB2	0.00761988	2.00169
ENSG00000211455	STK38L	0.00762718	2.35787
ENSG00000183032	SLC25A21	0.00764877	2.63515
ENSG00000164985	PSIP1	0.00764981	2.62177
ENSG00000128594	LRRC4	0.00766621	2.68866
ENSG00000185585	OLFML2A	0.00767115	2.29986
ENSG00000106066	CPVL	0.00769734	3.02175
ENSG00000120217	CD274	0.00771721	2.99097
ENSG00000280304	CTD-2536I1	0.00774219	4.41753
ENSG00000137628	DDX60	0.00775286	3.66179
ENSG00000141433	ADCYAP1	0.00776098	12.5957
ENSG00000173597	SULT1B1	0.00785032	3.38625
ENSG00000127951	FGL2	0.00787373	5.5156
ENSG00000122591	FAM126A	0.00790472	2.02509
ENSG00000064651	SLC12A2	0.00791709	3.68264
ENSG00000258838	#N/A	0.00792072	2.36245
ENSG00000145375	SPATA5	0.00793366	2.3837
ENSG00000258938	RP11-317N8	0.00794141	2.01025
ENSG00000196950	SLC39A10	0.00796062	2.00361
ENSG00000154001	PPP2R5E	0.00796964	2.01831
ENSG00000169918	OTUD7A	0.00798543	2.02258
ENSG00000101972	STAG2	0.0080206	2.44627
ENSG00000080709	KCNN2	0.00802595	2.58104
ENSG00000104043	ATP8B4	0.00806809	2.24477
ENSG00000124491	F13A1	0.00806811	4.19299
ENSG00000127249	ATP13A4	0.00806981	11.0746
ENSG00000113319	RASGRF2	0.00808601	3.68336
ENSG00000167191	GPRC5B	0.00809474	2.32413
ENSG00000170927	PKHD1	0.00809824	4.61923
ENSG00000136859	ANGPTL2	0.00809849	2.16674
ENSG00000183688	FAM101B	0.00810479	2.79165
ENSG00000166341	DCHS1	0.00811808	3.44211
ENSG00000249485	RBBP4P1	0.00812989	2.36843
ENSG00000119711	ALDH6A1	0.00819187	2.636
ENSG00000196081	ZNF724P	0.00820287	2.58022
ENSG00000101974	ATP11C	0.00822189	2.88616
ENSG00000243244	STON1	0.00824346	2.89774
ENSG00000136866	ZFP37	0.00824376	3.2485
ENSG00000136111	TBC1D4	0.00825552	2.57043
ENSG00000226049	TLK2P1	0.0082682	2.0537
ENSG00000148225	WDR31	0.00826858	2.08363
ENSG00000172159	FRMD3	0.00829853	5.33553
ENSG00000243232	PCDHAC2	0.00830568	5.72131
ENSG00000101265	RASSF2	0.00830941	2.13742
ENSG00000259024	TVP23C-CDRT4	0.00835527	2.09696
ENSG00000115353	TACR1	0.00837322	8.35901
ENSG00000144369	FAM171B	0.00840396	3.3145
ENSG00000262601	#N/A	0.00841564	3.64943
ENSG00000151572	ANO4	0.00842138	5.47618
ENSG00000213888	LINC01521	0.00843886	2.14105
ENSG00000090659	CD209	0.00845359	3.02238
ENSG00000244300	GATA2-AS1	0.00848403	2.44425
ENSG00000174028	FAM3C2	0.00848487	2.15443
ENSG00000096968	JAK2	0.00849232	2.93082
ENSG00000255085	AF186192	0.00852036	7.20892
ENSG00000254533	AF186192	0.00854267	3.70325
ENSG00000198315	ZKSCAN8	0.00857014	2.30597
ENSG00000176105	YES1	0.00858141	2.24541
ENSG00000229048	DUTP1	0.00861717	4.3491
ENSG00000258569	RP11-99E15	0.00868398	2.60377
ENSG00000102409	BEX4	0.00870395	2.0301
ENSG00000134318	ROCK2	0.00872078	2.37636
ENSG00000101916	TLR8	0.00873396	3.75121
ENSG00000253305	PCDHGB6	0.00874102	2.16103
ENSG00000170340	B3GNT2	0.00874158	2.33111
ENSG00000185305	ARL15	0.00879008	3.69852
ENSG00000118260	CREB1	0.00882294	2.76335
ENSG00000266389	CTB-41I6	0.00888144	3.03539
ENSG00000154678	PDE1C	0.00891086	2.31968
ENSG00000069869	NEDD4	0.00891793	2.31499
ENSG00000096717	SIRT1	0.00893349	2.38042
ENSG00000164125	FAM198B	0.00893803	4.88743
ENSG00000073754	CD5L	0.00896335	48.8464
ENSG00000148180	GSN	0.00896373	2.22177
ENSG00000101695	RNF125	0.009023	2.49782
ENSG00000134817	APLNR	0.00903123	2.9952
ENSG00000074706	IPCEF1	0.00903167	3.95898
ENSG00000067208	EVI5	0.00904921	2.14865
ENSG00000221923	ZNF880	0.00908303	2.5753
ENSG00000163873	GRIK3	0.00915811	5.68753
ENSG00000121406	ZNF549	0.00921504	2.16506
ENSG00000227082	CH17-437K3	0.00923366	2.62095
ENSG00000254332	GS1-44D20	0.00925962	2.9989
ENSG00000044459	CNTLN	0.00928925	2.72526
ENSG00000148400	NOTCH1	0.00932498	2.08088
ENSG00000118496	FBXO30	0.00933771	2.15681
ENSG00000136144	RCBTB1	0.00934093	2.12885
ENSG00000198162	MAN1A2	0.00937698	2.60083
ENSG00000074527	NTN4	0.00938884	4.92575
ENSG00000154175	ABI3BP	0.00942992	3.32928
ENSG00000011201	ANOS1	0.00943512	4.58762
ENSG00000138769	CDKL2	0.00945932	2.5819
ENSG00000233178	RP11-88I18	0.00950399	3.1453
ENSG00000254810	RP11-672A2	0.00954009	5.07779
ENSG00000174010	KLHL15	0.00954768	2.53576
ENSG00000071242	RPS6KA2	0.00959671	3.0903
ENSG00000187037	GPR141	0.00960325	3.23232
ENSG00000019991	HGF	0.00960652	5.52876
ENSG00000081189	MEF2C	0.00972114	3.31649
ENSG00000196083	IL1RAP	0.0097679	2.46188
ENSG00000213949	ITGA1	0.00993816	3.27149
ENSG00000138767	CNOT6L	0.00995141	3.018

## Sheet: Downregulated
Supplementary Table S9. List of genes downregulated in SMARCA2-high versus the SMARCA2-low Kidney Renal Clear Cell Carcinoma (KIRC) tumors
Ensemble gene name	Gene Symbol	p-value	Fold Change
ENSG00000037897	METTL1	3.63926e-08	0.264505
ENSG00000247077	PGAM5	2.44089e-07	0.459738
ENSG00000168890	TMEM150A	2.90842e-07	0.307455
ENSG00000178927	C17orf62	3.17389e-07	0.449381
ENSG00000189376	C8orf76	4.29235e-07	0.417368
ENSG00000187778	MCRS1	5.385e-07	0.469493
ENSG00000111321	LTBR	8.58961e-07	0.322556
ENSG00000214706	IFRD2	9.05415e-07	0.436783
ENSG00000102119	EMD	1.28829e-06	0.478083
ENSG00000139546	TARBP2	1.46811e-06	0.27645
ENSG00000099899	TRMT2A	1.77797e-06	0.302533
ENSG00000053501	USE1	2.2004e-06	0.335323
ENSG00000104915	STX10	2.40674e-06	0.346463
ENSG00000053372	MRTO4	2.85265e-06	0.43482
ENSG00000185803	SLC52A2	3.13302e-06	0.257804
ENSG00000129925	TMEM8A	3.37394e-06	0.458477
ENSG00000185000	DGAT1	3.38549e-06	0.337067
ENSG00000105700	KXD1	3.98494e-06	0.4675
ENSG00000011132	APBA3	4.28519e-06	0.422586
ENSG00000006282	SPATA20	4.75322e-06	0.365146
ENSG00000111640	GAPDH	5.00232e-06	0.321445
ENSG00000179526	SHARPIN	5.08723e-06	0.275229
ENSG00000100258	LMF2	5.19588e-06	0.444153
ENSG00000080189	SLC35C2	5.40977e-06	0.456948
ENSG00000171453	POLR1C	5.92907e-06	0.474113
ENSG00000205323	SARNP	6.19045e-06	0.329801
ENSG00000163870	TPRA1	6.74669e-06	0.422406
ENSG00000248469	RP11-826N14	6.77014e-06	0.156484
ENSG00000156469	MTERF3	6.87474e-06	0.424705
ENSG00000196998	WDR45	7.59612e-06	0.466221
ENSG00000105185	PDCD5	7.61634e-06	0.284582
ENSG00000245910	SNHG6	7.94292e-06	0.275488
ENSG00000105671	DDX49	8.53576e-06	0.354486
ENSG00000169592	INO80E	8.81266e-06	0.347068
ENSG00000187860	CCDC157	8.92266e-06	0.25081
ENSG00000010803	SCMH1	8.95345e-06	0.484708
ENSG00000115042	FAHD2A	1.01226e-05	0.378059
ENSG00000121680	PEX16	1.20838e-05	0.395332
ENSG00000183258	DDX41	1.22991e-05	0.366221
ENSG00000141562	NARF	1.39286e-05	0.390973
ENSG00000089693	MLF2	1.41581e-05	0.436843
ENSG00000074582	BCS1L	1.51851e-05	0.281674
ENSG00000010219	DYRK4	1.57869e-05	0.45281
ENSG00000104960	PTOV1	1.71878e-05	0.333722
ENSG00000175482	POLD4	1.80597e-05	0.422372
ENSG00000095906	NUBP2	1.82823e-05	0.282108
ENSG00000167965	MLST8	1.91931e-05	0.369217
ENSG00000104518	GSDMD	1.99406e-05	0.294517
ENSG00000127554	GFER	2.28976e-05	0.433919
ENSG00000123815	ADCK4	2.49805e-05	0.403873
ENSG00000143811	PYCR2	2.56184e-05	0.492673
ENSG00000143224	PPOX	2.59203e-05	0.308969
ENSG00000114767	RRP9	2.60924e-05	0.436686
ENSG00000130511	SSBP4	2.63339e-05	0.365362
ENSG00000167671	UBXN6	2.63996e-05	0.401922
ENSG00000160226	C21orf2	2.67111e-05	0.433889
ENSG00000130244	FAM98C	2.7921e-05	0.385458
ENSG00000166741	NNMT	2.88023e-05	0.285524
ENSG00000257727	CNPY2	2.91805e-05	0.289345
ENSG00000160087	UBE2J2	2.9598e-05	0.339592
ENSG00000238172	RPS2P35	2.97272e-05	0.154746
ENSG00000160948	VPS28	2.99396e-05	0.297042
ENSG00000217930	PAM16	3.0264e-05	0.213287
ENSG00000100151	PICK1	3.13367e-05	0.37198
ENSG00000125877	ITPA	3.14685e-05	0.323648
ENSG00000181523	SGSH	3.41869e-05	0.47347
ENSG00000064961	HMG20B	3.47001e-05	0.403504
ENSG00000103496	STX4	3.59421e-05	0.366347
ENSG00000233990	RP11-401E9	3.60855e-05	0.175046
ENSG00000204954	C12orf73	3.62169e-05	0.386191
ENSG00000197451	HNRNPAB	3.63048e-05	0.466455
ENSG00000048140	TSPAN17	3.71631e-05	0.452719
ENSG00000142655	PEX14	3.7923e-05	0.494186
ENSG00000147535	PLPP5	3.88256e-05	0.416236
ENSG00000158552	ZFAND2B	3.90472e-05	0.338751
ENSG00000076944	STXBP2	3.9308e-05	0.37233
ENSG00000250786	SNHG18	4.02661e-05	0.316524
ENSG00000115307	AUP1	4.05249e-05	0.352388
ENSG00000048162	NOP16	4.11727e-05	0.220084
ENSG00000131652	THOC6	4.17616e-05	0.324849
ENSG00000175197	DDIT3	4.25487e-05	0.28475
ENSG00000273899	NOL12	4.31831e-05	0.245057
ENSG00000130305	NSUN5	4.3195e-05	0.338159
ENSG00000130706	ADRM1	4.34269e-05	0.366335
ENSG00000129968	ABHD17A	4.39251e-05	0.421224
ENSG00000158773	USF1	4.45219e-05	0.481236
ENSG00000125912	NCLN	4.69906e-05	0.444032
ENSG00000235173	HGH1	4.84606e-05	0.272844
ENSG00000185122	HSF1	4.8719e-05	0.367202
ENSG00000161036	LRWD1	4.89051e-05	0.393194
ENSG00000104969	SGTA	4.92538e-05	0.433622
ENSG00000105518	TMEM205	4.95285e-05	0.399861
ENSG00000170619	COMMD5	4.99991e-05	0.418035
ENSG00000185504	FAAP100	5.00617e-05	0.390427
ENSG00000125459	MSTO1	5.3332e-05	0.299644
ENSG00000139579	NABP2	5.47873e-05	0.406116
ENSG00000109736	MFSD10	5.68128e-05	0.249783
ENSG00000116663	FBXO6	5.86124e-05	0.245824
ENSG00000132600	PRMT7	5.9624e-05	0.492433
ENSG00000271320	RP11-1152H14	5.98442e-05	0.236509
ENSG00000168884	TNIP2	6.01119e-05	0.418767
ENSG00000213337	ANKRD39	6.01599e-05	0.358914
ENSG00000186654	PRR5	6.09836e-05	0.246868
ENSG00000103148	NPRL3	6.42941e-05	0.456246
ENSG00000178028	DMAP1	6.49666e-05	0.39422
ENSG00000127419	TMEM175	6.55403e-05	0.426083
ENSG00000279528	RP11-1148L6	6.64704e-05	0.350603
ENSG00000103174	NAGPA	6.87269e-05	0.398077
ENSG00000090581	GNPTG	7.13443e-05	0.35146
ENSG00000227963	RP5-1074L1	7.24008e-05	0.3908
ENSG00000197858	GPAA1	7.36771e-05	0.428505
ENSG00000132323	ILKAP	7.37267e-05	0.435879
ENSG00000103245	NARFL	7.38634e-05	0.311886
ENSG00000107404	DVL1	7.65772e-05	0.299847
ENSG00000126005	MMP24-AS1	7.68249e-05	0.370389
ENSG00000101940	WDR13	7.95584e-05	0.249682
ENSG00000162585	FAAP20	8.15373e-05	0.262205
ENSG00000101473	ACOT8	8.2188e-05	0.41072
ENSG00000142327	RNPEPL1	8.24506e-05	0.382268
ENSG00000174177	CTU2	8.39579e-05	0.400902
ENSG00000213700	RPL17P50	8.57498e-05	0.364174
ENSG00000105393	BABAM1	8.5975e-05	0.486754
ENSG00000133316	WDR74	8.62107e-05	0.476471
ENSG00000229689	AC009237	8.69096e-05	0.351707
ENSG00000076604	TRAF4	8.71101e-05	0.379837
ENSG00000115204	MPV17	8.8463e-05	0.355063
ENSG00000085998	POMGNT1	8.96934e-05	0.413355
ENSG00000138073	PREB	8.9777e-05	0.418564
ENSG00000174915	PTDSS2	9.15029e-05	0.328336
ENSG00000236066	#N/A	9.16761e-05	0.103441
ENSG00000090097	PCBP4	9.21274e-05	0.444197
ENSG00000007520	TSR3	9.28586e-05	0.449792
ENSG00000117411	B4GALT2	9.29661e-05	0.361089
ENSG00000136271	DDX56	9.53121e-05	0.342485
ENSG00000115289	PCGF1	9.87127e-05	0.394483
ENSG00000241878	PISD	9.89764e-05	0.426803
ENSG00000170473	PYM1	9.9996e-05	0.445541
ENSG00000173511	VEGFB	0.000100661	0.377137
ENSG00000169727	GPS1	0.000100807	0.43262
ENSG00000103415	HMOX2	0.000101285	0.412272
ENSG00000204859	ZBTB48	0.000101736	0.354005
ENSG00000160688	FLAD1	0.000102975	0.360658
ENSG00000159377	PSMB4	0.000104168	0.361523
ENSG00000127054	CPSF3L	0.000106542	0.353449
ENSG00000136270	TBRG4	0.00010826	0.299247
ENSG00000177674	AGTRAP	0.000109849	0.276705
ENSG00000102898	NUTF2	0.000109925	0.323931
ENSG00000233527	ZNF529-AS1	0.000109967	0.420279
ENSG00000134905	CARS2	0.000110744	0.293586
ENSG00000204673	AKT1S1	0.000111519	0.429983
ENSG00000248275	TRIM52-AS1	0.000111902	0.409485
ENSG00000169733	RFNG	0.000115792	0.266337
ENSG00000135390	ATP5G2	0.000118068	0.330129
ENSG00000083457	ITGAE	0.000121384	0.39382
ENSG00000163795	ZNF513	0.000122852	0.347355
ENSG00000099817	POLR2E	0.000125401	0.449913
ENSG00000127838	PNKD	0.000125729	0.319739
ENSG00000258099	ATXN2-AS	0.000125765	0.219465
ENSG00000272440	RP11-379F4	0.000126203	0.176526
ENSG00000111671	SPSB2	0.000127598	0.293829
ENSG00000070423	RNF126	0.000128011	0.314389
ENSG00000161091	MFSD12	0.000128771	0.379329
ENSG00000132879	FBXO44	0.000133255	0.304183
ENSG00000149483	TMEM138	0.000134449	0.44792
ENSG00000173113	TRMT112	0.000134705	0.344521
ENSG00000154582	TCEB1	0.000134778	0.44202
ENSG00000104522	TSTA3	0.000137502	0.255621
ENSG00000164713	BRI3	0.000137754	0.470317
ENSG00000173171	MTX1	0.000139402	0.458333
ENSG00000106009	BRAT1	0.000139655	0.385389
ENSG00000094914	AAAS	0.000139837	0.405156
ENSG00000184162	NR2C2AP	0.00014861	0.332088
ENSG00000005206	SPPL2B	0.000148795	0.295919
ENSG00000126456	IRF3	0.000151348	0.364928
ENSG00000143793	C1orf35	0.000152926	0.281618
ENSG00000279413	AC112497	0.000154186	0.320368
ENSG00000214063	TSPAN4	0.000154597	0.396743
ENSG00000117308	GALE	0.000155968	0.226811
ENSG00000131876	SNRPA1	0.000156395	0.473767
ENSG00000175634	RPS6KB2	0.000157587	0.393374
ENSG00000242372	EIF6	0.000158863	0.42603
ENSG00000100284	TOM1	0.00016012	0.442356
ENSG00000160917	CPSF4	0.000160456	0.472772
ENSG00000174365	SNHG11	0.000160682	0.29676
ENSG00000259305	ZHX1-C8orf76	0.000163959	0.215308
ENSG00000240668	KRT8P36	0.000164483	0.296907
ENSG00000144591	GMPPA	0.000165988	0.279905
ENSG00000160972	PPP1R16A	0.000166199	0.168276
ENSG00000157916	RER1	0.000166579	0.486011
ENSG00000158716	DUSP23	0.000169968	0.158449
ENSG00000144524	COPS7B	0.000170585	0.487437
ENSG00000099849	RASSF7	0.000172105	0.21746
ENSG00000176182	MYPOP	0.000172726	0.449086
ENSG00000166794	PPIB	0.000173208	0.39467
ENSG00000143543	JTB	0.000173488	0.393024
ENSG00000187954	CYHR1	0.000174382	0.374934
ENSG00000007376	RPUSD1	0.000174887	0.370077
ENSG00000185627	PSMD13	0.00017502	0.486182
ENSG00000206113	CFAP99	0.000175789	0.172193
ENSG00000105552	BCAT2	0.000176229	0.413741
ENSG00000254858	MPV17L2	0.000176418	0.42584
ENSG00000110074	FOXRED1	0.000177011	0.380112
ENSG00000236264	RPL26P30	0.000180507	0.299408
ENSG00000240230	COX19	0.000180986	0.494918
ENSG00000184840	TMED9	0.000183541	0.400715
ENSG00000273176	RP3-510H16	0.000183856	0.156864
ENSG00000131408	NR1H2	0.000183856	0.48399
ENSG00000142002	DPP9	0.000185257	0.386628
ENSG00000160256	FAM207A	0.000186527	0.386777
ENSG00000250504	KRT18P51	0.000186577	0.138868
ENSG00000114388	NPRL2	0.000189461	0.371058
ENSG00000159692	CTBP1	0.000191224	0.479847
ENSG00000132254	ARFIP2	0.000191967	0.499307
ENSG00000103202	NME4	0.000192369	0.23144
ENSG00000169223	LMAN2	0.000196656	0.371479
ENSG00000071462	WBSCR22	0.000196704	0.330047
ENSG00000173221	GLRX	0.000198469	0.380243
ENSG00000100911	PSME2	0.000198478	0.459566
ENSG00000169758	TMEM266	0.000199367	0.114096
ENSG00000177192	PUS1	0.000199521	0.247065
ENSG00000102103	PQBP1	0.000202845	0.351812
ENSG00000162066	AMDHD2	0.000203516	0.439003
ENSG00000151131	C12orf45	0.000203694	0.412293
ENSG00000182087	TMEM259	0.000203872	0.324411
ENSG00000135517	MIP	0.000204549	0.245927
ENSG00000115657	ABCB6	0.000205076	0.21954
ENSG00000253948	RP11-410L14	0.000205867	0.242516
ENSG00000164610	RP9	0.000208649	0.393814
ENSG00000228989	#N/A	0.000212978	0.20131
ENSG00000149091	DGKZ	0.000214409	0.399697
ENSG00000166246	C16orf71	0.000215681	0.403498
ENSG00000104835	SARS2	0.000215848	0.291512
ENSG00000125122	LRRC29	0.00021658	0.329727
ENSG00000106245	BUD31	0.00021679	0.395537
ENSG00000135924	DNAJB2	0.000217023	0.434309
ENSG00000013275	PSMC4	0.000218468	0.477024
ENSG00000099999	RNF215	0.000219732	0.323176
ENSG00000015475	BID	0.000220415	0.464827
ENSG00000105676	ARMC6	0.000221771	0.485207
ENSG00000041988	THAP3	0.000222068	0.309913
ENSG00000130813	C19orf66	0.000222146	0.352116
ENSG00000155368	DBI	0.000222822	0.34721
ENSG00000100726	TELO2	0.000224699	0.336994
ENSG00000102225	CDK16	0.000226524	0.488519
ENSG00000106538	RARRES2	0.000226676	0.18967
ENSG00000139637	C12orf10	0.000226999	0.349177
ENSG00000125454	SLC25A19	0.000228736	0.408783
ENSG00000101189	MRGBP	0.000231225	0.438643
ENSG00000105519	CAPS	0.000232257	0.22265
ENSG00000105669	COPE	0.000233355	0.300601
ENSG00000178896	EXOSC4	0.000235256	0.282459
ENSG00000177706	FAM20C	0.000235675	0.400065
ENSG00000160055	TMEM234	0.000236163	0.298124
ENSG00000129158	SERGEF	0.000236846	0.49923
ENSG00000100359	SGSM3	0.000240317	0.400605
ENSG00000170638	TRABD	0.000241457	0.295484
ENSG00000091073	DTX2	0.000242271	0.342248
ENSG00000134461	ANKRD16	0.000243783	0.447975
ENSG00000254901	BORCS8	0.00024473	0.380215
ENSG00000189077	TMEM120A	0.000245855	0.292009
ENSG00000158793	NIT1	0.000246725	0.435566
ENSG00000198858	R3HDM4	0.000249031	0.414775
ENSG00000104904	OAZ1	0.000249857	0.453236
ENSG00000168397	ATG4B	0.000252489	0.367774
ENSG00000162244	RPL29	0.000254515	0.423049
ENSG00000171311	EXOSC1	0.00025979	0.431073
ENSG00000233406	RP11-296A18	0.000264631	0.342012
ENSG00000177697	CD151	0.000265595	0.36494
ENSG00000133027	PEMT	0.00026594	0.424882
ENSG00000104979	C19orf53	0.000268191	0.237314
ENSG00000027847	B4GALT7	0.000268697	0.223991
ENSG00000063854	HAGH	0.000272323	0.327657
ENSG00000008988	RPS20	0.000273109	0.275688
ENSG00000182544	MFSD5	0.000273951	0.496192
ENSG00000063245	EPN1	0.000278021	0.489478
ENSG00000268713	CTC-444N24	0.000286717	0.390038
ENSG00000130165	ELOF1	0.000292061	0.409856
ENSG00000179632	MAF1	0.000292912	0.419882
ENSG00000172613	RAD9A	0.000293349	0.311906
ENSG00000276188	RP11-173P15	0.000293893	0.202865
ENSG00000104980	TIMM44	0.000295481	0.287806
ENSG00000160813	PPP1R35	0.000295509	0.140696
ENSG00000169972	PUSL1	0.0002967	0.163558
ENSG00000179886	TIGD5	0.000297681	0.420413
ENSG00000253716	MINCR	0.000297821	0.140417
ENSG00000213347	MXD3	0.000300076	0.112932
ENSG00000160993	ALKBH4	0.000303231	0.449965
ENSG00000214160	ALG3	0.000306442	0.350849
ENSG00000106628	POLD2	0.000306855	0.384154
ENSG00000188603	CLN3	0.0003079	0.435691
ENSG00000156990	RPUSD3	0.000308874	0.477652
ENSG00000232788	AC078883	0.000311512	0.4109
ENSG00000124399	NDUFB4P12	0.000314347	0.143027
ENSG00000071889	FAM3A	0.000320632	0.28964
ENSG00000123297	TSFM	0.000323453	0.478385
ENSG00000101400	SNTA1	0.000323893	0.437148
ENSG00000145592	RPL37	0.000326334	0.427861
ENSG00000167272	POP5	0.000327264	0.29282
ENSG00000101181	MTG2	0.000332333	0.481216
ENSG00000177669	MBOAT4	0.000335387	0.366634
ENSG00000173638	SLC19A1	0.000335964	0.343736
ENSG00000014164	ZC3H3	0.000337989	0.325863
ENSG00000246366	LACTB2-AS1	0.000338362	0.19166
ENSG00000258674	CTC-260F20	0.000339592	0.235626
ENSG00000088986	DYNLL1	0.000341186	0.462533
ENSG00000187051	RPS19BP1	0.000344447	0.28129
ENSG00000083838	ZNF446	0.000345873	0.496522
ENSG00000143774	GUK1	0.000346802	0.273229
ENSG00000159723	AGRP	0.000349301	0.210842
ENSG00000052749	RRP12	0.00035057	0.488535
ENSG00000126246	IGFLR1	0.000350679	0.297259
ENSG00000128185	DGCR6L	0.000351594	0.283298
ENSG00000175334	BANF1	0.000351667	0.367175
ENSG00000071655	MBD3	0.000355596	0.389465
ENSG00000176731	C8orf59	0.000356443	0.320727
ENSG00000128272	ATF4	0.00035647	0.447799
ENSG00000214530	STARD10	0.00035989	0.359063
ENSG00000105618	PRPF31	0.000361052	0.447777
ENSG00000233984	RPSAP14	0.000362111	0.454757
ENSG00000169718	DUS1L	0.000364517	0.272038
ENSG00000210196	MT-TP	0.00036472	0.188571
ENSG00000114956	DGUOK	0.000365387	0.389034
ENSG00000117419	ERI3	0.000365433	0.376341
ENSG00000219470	RP3-337H4	0.000366641	0.254027
ENSG00000100416	TRMU	0.00036688	0.22103
ENSG00000005075	POLR2J	0.000367112	0.15326
ENSG00000175550	DRAP1	0.000367972	0.315905
ENSG00000104886	PLEKHJ1	0.000368992	0.293928
ENSG00000163882	POLR2H	0.000369028	0.301108
ENSG00000101294	HM13	0.00036985	0.429382
ENSG00000149925	ALDOA	0.000370733	0.393
ENSG00000163156	SCNM1	0.000376165	0.368674
ENSG00000255857	PXN-AS1	0.0003777	0.261073
ENSG00000119777	TMEM214	0.000381909	0.44541
ENSG00000198840	MT-ND3	0.000386565	0.216501
ENSG00000249375	CASC11	0.000386754	0.315972
ENSG00000101222	SPEF1	0.000387945	0.384036
ENSG00000183401	CCDC159	0.000388672	0.294058
ENSG00000182325	FBXL6	0.000391613	0.155033
ENSG00000163467	TSACC	0.000395258	0.231095
ENSG00000213335	CLNS1AP1	0.000397513	0.0567033
ENSG00000136718	IMP4	0.000402238	0.437775
ENSG00000270228	RP11-453E17	0.000402343	0.460049
ENSG00000229043	AC091729	0.00040399	0.295251
ENSG00000144837	PLA1A	0.000406803	0.313187
ENSG00000169241	SLC50A1	0.000407174	0.337144
ENSG00000186866	POFUT2	0.000407732	0.409255
ENSG00000249141	RP11-514O12	0.000407963	0.430535
ENSG00000278615	C11orf98	0.000410836	0.428435
ENSG00000184967	NOC4L	0.000413474	0.384836
ENSG00000178026	LRRC75B	0.000415779	0.274508
ENSG00000163040	CCDC74A	0.000416927	0.224695
ENSG00000179528	LBX2	0.00041953	0.352962
ENSG00000169136	ATF5	0.000423041	0.375155
ENSG00000250834	KRT18P54	0.000428818	0
ENSG00000277435	RP11-1180F24	0.000437667	0.183248
ENSG00000160124	CCDC58	0.000438714	0.305791
ENSG00000171960	PPIH	0.000440023	0.364147
ENSG00000105726	ATP13A1	0.000440479	0.492038
ENSG00000089009	RPL6	0.000440778	0.496915
ENSG00000175416	CLTB	0.000442568	0.282967
ENSG00000212907	MT-ND4L	0.000442751	0.282905
ENSG00000130313	PGLS	0.000452103	0.309165
ENSG00000215039	CD27-AS1	0.000454182	0.425349
ENSG00000253284	RP11-282K24	0.000455854	0.132735
ENSG00000132612	VPS4A	0.000457944	0.472833
ENSG00000116213	WRAP73	0.000461428	0.406627
ENSG00000133243	BTBD2	0.000462194	0.492257
ENSG00000197756	RPL37A	0.000464359	0.429567
ENSG00000153048	CARHSP1	0.000466751	0.40234
ENSG00000171421	MRPL36	0.000467346	0.389057
ENSG00000168096	ANKS3	0.000472196	0.202615
ENSG00000034510	TMSB10	0.000473567	0.287421
ENSG00000246705	H2AFJ	0.000476118	0.342857
ENSG00000215333	KRT18P23	0.000478488	0.113063
ENSG00000268412	TRMT112P6	0.000480306	0.305099
ENSG00000180921	FAM83H	0.000481933	0.341667
ENSG00000099821	POLRMT	0.000483691	0.363772
ENSG00000241370	RPP21	0.000484784	0.264708
ENSG00000273192	CITF22-1A6	0.000486482	0.181479
ENSG00000212190	RNU6-298P	0.000486557	0.0567131
ENSG00000184209	SNRNP35	0.000487036	0.442427
ENSG00000099377	HSD3B7	0.000488273	0.15279
ENSG00000196465	MYL6B	0.000488932	0.387736
ENSG00000173137	ADCK5	0.000496067	0.20514
ENSG00000089157	RPLP0	0.00049937	0.386636
ENSG00000197238	HIST1H4J	0.000504622	0.148147
ENSG00000161016	RPL8	0.000508576	0.358493
ENSG00000255284	AP006621	0.000508583	0.202659
ENSG00000262165	RP11-81A22	0.000508982	0.320886
ENSG00000213638	ADAT3	0.000512072	0.381175
ENSG00000077463	SIRT6	0.000513178	0.321242
ENSG00000151655	ITIH2	0.00051363	0.166685
ENSG00000180902	D2HGDH	0.000514011	0.320169
ENSG00000183763	TRAIP	0.000514976	0.440711
ENSG00000260136	CTD-2270L9	0.000515557	0.328013
ENSG00000105254	TBCB	0.000518323	0.417059
ENSG00000272182	RP11-802O23	0.000519679	0.290094
ENSG00000068120	COASY	0.000521756	0.461279
ENSG00000242485	MRPL20	0.000524823	0.42378
ENSG00000137411	VARS2	0.00052501	0.483975
ENSG00000169228	RAB24	0.000531255	0.164496
ENSG00000013306	SLC25A39	0.000533078	0.286809
ENSG00000228474	OST4	0.000545642	0.317055
ENSG00000177030	DEAF1	0.000548103	0.404013
ENSG00000235043	TECRP1	0.000548175	0.246917
ENSG00000256092	RP13-942N8	0.000554085	0.11262
ENSG00000243364	EFNA4	0.000554304	0.437291
ENSG00000052126	PLEKHA5	0.000555579	0.466701
ENSG00000221838	AP4M1	0.000555788	0.433215
ENSG00000198937	CCDC167	0.000559488	0.24168
ENSG00000274523	RCC1L	0.00056093	0.416506
ENSG00000126457	PRMT1	0.000562424	0.480617
ENSG00000108107	RPL28	0.000563324	0.358793
ENSG00000115275	MOGS	0.000565041	0.497679
ENSG00000170439	METTL7B	0.000566562	0.311732
ENSG00000116863	ADPRHL2	0.000569288	0.379839
ENSG00000125970	RALY	0.000570459	0.441014
ENSG00000131591	C1orf159	0.000570869	0.196752
ENSG00000081870	HSPB11	0.000571998	0.462738
ENSG00000115274	INO80B	0.000575512	0.244992
ENSG00000177600	RPLP2	0.000576399	0.367232
ENSG00000100124	ANKRD54	0.000577115	0.399547
ENSG00000099797	TECR	0.000578411	0.399329
ENSG00000115459	ELMOD3	0.000580581	0.428931
ENSG00000146540	C7orf50	0.000586127	0.279134
ENSG00000141994	DUS3L	0.000587615	0.390355
ENSG00000106400	ZNHIT1	0.000588396	0.159103
ENSG00000168090	COPS6	0.000590827	0.452046
ENSG00000161999	JMJD8	0.000592187	0.488218
ENSG00000173264	GPR137	0.000596286	0.414065
ENSG00000141505	ASGR1	0.000597376	0.353402
ENSG00000077348	EXOSC5	0.000600213	0.278348
ENSG00000198931	APRT	0.000612829	0.25362
ENSG00000140988	RPS2	0.00061466	0.331117
ENSG00000125835	SNRPB	0.000620078	0.44662
ENSG00000127952	STYXL1	0.000624714	0.423792
ENSG00000173540	GMPPB	0.000629032	0.473689
ENSG00000167526	RPL13	0.000632315	0.370333
ENSG00000073169	SELO	0.000634024	0.355229
ENSG00000267575	CTC-459F4	0.000635128	0.493165
ENSG00000206937	SNORA70B	0.000637818	0.102138
ENSG00000114026	OGG1	0.000638703	0.48353
ENSG00000215859	RP6-74O6	0.000639416	0.269906
ENSG00000140474	ULK3	0.000642797	0.253633
ENSG00000198712	MT-CO2	0.000645247	0.166358
ENSG00000249700	SRD5A3-AS1	0.000647064	0.474612
ENSG00000104957	CCDC130	0.000653459	0.276564
ENSG00000174851	YIF1A	0.000654695	0.333089
ENSG00000099804	CDC34	0.000656175	0.315592
ENSG00000111639	MRPL51	0.000658424	0.454206
ENSG00000072506	HSD17B10	0.000659854	0.350692
ENSG00000233593	RP4-665J23	0.000660105	0.131467
ENSG00000262919	FAM58A	0.000662442	0.332818
ENSG00000174744	BRMS1	0.000677577	0.407331
ENSG00000215908	CROCCP2	0.000677632	0.355736
ENSG00000166337	TAF10	0.000679304	0.234274
ENSG00000219200	RNASEK	0.000680057	0.470736
ENSG00000167967	E4F1	0.00068082	0.294492
ENSG00000215021	PHB2	0.000680962	0.474349
ENSG00000229806	RPS15P5	0.000686452	0.219276
ENSG00000100319	ZMAT5	0.000688035	0.424672
ENSG00000272086	CTD-2186M15	0.000693764	0.419043
ENSG00000067221	STOML1	0.000694573	0.445265
ENSG00000179950	PUF60	0.000706077	0.492262
ENSG00000114268	PFKFB4	0.000708318	0.413642
ENSG00000074071	MRPS34	0.000708677	0.281416
ENSG00000205763	RP9P	0.00071125	0.47175
ENSG00000184436	THAP7	0.000712571	0.338685
ENSG00000197363	ZNF517	0.000713771	0.47628
ENSG00000166965	RCCD1	0.00071503	0.366843
ENSG00000123415	SMUG1	0.000717636	0.367753
ENSG00000042286	AIFM2	0.000719135	0.429732
ENSG00000113734	BNIP1	0.000721838	0.361915
ENSG00000063177	RPL18	0.000724735	0.373523
ENSG00000258527	ASB9P1	0.000726277	0.120099
ENSG00000039650	PNKP	0.000731705	0.288648
ENSG00000261236	BOP1	0.000732589	0.246195
ENSG00000084072	PPIE	0.000733117	0.495286
ENSG00000139428	MMAB	0.000734864	0.345891
ENSG00000249087	ZNF436-AS1	0.000737852	0.199955
ENSG00000071626	DAZAP1	0.000743013	0.472001
ENSG00000178188	SH2B1	0.000745322	0.380367
ENSG00000244041	LINC01011	0.000746078	0.489721
ENSG00000172732	MUS81	0.000748029	0.487537
ENSG00000105197	TIMM50	0.000748265	0.408908
ENSG00000133250	ZNF414	0.000749191	0.375542
ENSG00000274191	RP11-324E6	0.00074925	0.156327
ENSG00000267796	LIN37	0.000753951	0.364557
ENSG00000007541	PIGQ	0.000754706	0.407043
ENSG00000234498	RPL13AP20	0.00075782	0.348085
ENSG00000087076	HSD17B14	0.000758745	0.208523
ENSG00000166171	DPCD	0.000760707	0.30382
ENSG00000169220	RGS14	0.000762185	0.170709
ENSG00000256167	ATF4P4	0.00076245	0.356409
ENSG00000109065	NAT9	0.000764843	0.290373
ENSG00000135447	PPP1R1A	0.000764985	0.0814443
ENSG00000117480	FAAH	0.000766765	0.329053
ENSG00000090447	TFAP4	0.000768856	0.47523
ENSG00000233184	RP11-421L21	0.000771106	0.398393
ENSG00000116691	MIIP	0.000771499	0.216184
ENSG00000125967	NECAB3	0.000773123	0.264938
ENSG00000176476	SGF29	0.000778193	0.39602
ENSG00000172247	C1QTNF4	0.00077946	0.234875
ENSG00000168701	TMEM208	0.000779649	0.251001
ENSG00000116096	SPR	0.000781481	0.328852
ENSG00000008324	SS18L2	0.000783016	0.476501
ENSG00000163463	KRTCAP2	0.000783738	0.265704
ENSG00000109103	UNC119	0.0007854	0.456665
ENSG00000105372	RPS19	0.00078606	0.316966
ENSG00000149179	C11orf49	0.000796585	0.426203
ENSG00000140995	DEF8	0.000796826	0.485953
ENSG00000126088	UROD	0.000801036	0.414333
ENSG00000232600	TONSL-AS1	0.000801901	0.195702
ENSG00000228300	C19orf24	0.000803315	0.173157
ENSG00000166228	PCBD1	0.000806546	0.368946
ENSG00000072778	ACADVL	0.000807081	0.31591
ENSG00000198886	MT-ND4	0.000810481	0.224441
ENSG00000141570	CBX8	0.000813025	0.372127
ENSG00000155363	MOV10	0.00081732	0.498227
ENSG00000234769	WASH4P	0.000819571	0.255005
ENSG00000270804	CTD-2583A14	0.000820475	0.269099
ENSG00000229808	RP11-456P18	0.00082167	0.193882
ENSG00000172336	POP7	0.000822845	0.244955
ENSG00000126749	EMG1	0.000833769	0.403168
ENSG00000225667	#N/A	0.000838645	0.0473996
ENSG00000272606	RP11-554J4	0.000839682	0.37806
ENSG00000104897	SF3A2	0.000843897	0.426265
ENSG00000231887	PRH1	0.000845635	0.372516
ENSG00000185633	NDUFA4L2	0.000845885	0.211059
ENSG00000172830	SSH3	0.000845956	0.476039
ENSG00000178719	GRINA	0.000848498	0.353212
ENSG00000135404	CD63	0.000848523	0.393591
ENSG00000223756	TSSC2	0.000849591	0.314036
ENSG00000011009	LYPLA2	0.000850035	0.452266
ENSG00000185825	BCAP31	0.000851979	0.498181
ENSG00000159214	CCDC24	0.000853044	0.153023
ENSG00000230216	HSPB1P2	0.000858659	0.169676
ENSG00000281332	LINC00997	0.000859813	0.435968
ENSG00000104524	PYCRL	0.00086026	0.199722
ENSG00000166595	FAM96B	0.000863359	0.297111
ENSG00000169964	TMEM42	0.000863616	0.413465
ENSG00000149541	B3GAT3	0.000866337	0.273365
ENSG00000132781	MUTYH	0.000866499	0.30927
ENSG00000170955	PRKCDBP	0.000869418	0.245074
ENSG00000173465	SSSCA1	0.000870226	0.421735
ENSG00000099904	ZDHHC8	0.000874938	0.354534
ENSG00000130489	SCO2	0.000878577	0.202581
ENSG00000270264	NDUFB8P2	0.000879559	0.19826
ENSG00000165915	SLC39A13	0.000879582	0.422373
ENSG00000108298	RPL19	0.000879714	0.468644
ENSG00000257718	RP11-396F22	0.000884725	0.220295
ENSG00000172922	RNASEH2C	0.000886399	0.364354
ENSG00000228175	GEMIN8P4	0.000890735	0.334885
ENSG00000167685	ZNF444	0.000897458	0.425241
ENSG00000079313	REXO1	0.000899851	0.475349
ENSG00000128266	GNAZ	0.000900369	0.426006
ENSG00000204348	DXO	0.000900928	0.309663
ENSG00000257815	LINC01481	0.000907016	0.221603
ENSG00000185507	IRF7	0.000908614	0.193606
ENSG00000181924	COA4	0.000913306	0.420413
ENSG00000142330	CAPN10	0.000917198	0.271361
ENSG00000267533	RP11-815J4	0.000920811	0.391729
ENSG00000267395	AC074212	0.000922936	0.147789
ENSG00000187583	PLEKHN1	0.000923868	0.276852
ENSG00000132481	TRIM47	0.00092537	0.332423
ENSG00000280924	LINC00628	0.000926544	0.285876
ENSG00000272734	ADIRF-AS1	0.000926875	0.417872
ENSG00000197785	ATAD3A	0.000928422	0.201577
ENSG00000167930	FAM234A	0.00093004	0.348186
ENSG00000235169	SMIM1	0.000930444	0.169965
ENSG00000226950	DANCR	0.000931067	0.315351
ENSG00000105701	FKBP8	0.000936658	0.430347
ENSG00000198324	FAM109A	0.000943713	0.382591
ENSG00000121022	COPS5	0.000948691	0.47436
ENSG00000078808	SDF4	0.000949418	0.468407
ENSG00000277873	RP11-33N14	0.000952101	0.241896
ENSG00000241563	CORT	0.00095226	0.160364
ENSG00000160113	NR2F6	0.000954867	0.296978
ENSG00000165916	PSMC3	0.000961964	0.489228
ENSG00000168028	RPSA	0.000962478	0.428943
ENSG00000205352	PRR13	0.000963406	0.409696
ENSG00000225916	AC007879	0.000969232	0.267922
ENSG00000146232	NFKBIE	0.000969559	0.431407
ENSG00000137818	RPLP1	0.00097633	0.333477
ENSG00000237774	RP11-129B9	0.00097666	0.315653
ENSG00000197150	ABCB8	0.000988663	0.306863
ENSG00000279953	RP11-338K17	0.000991631	0.406184
ENSG00000061656	SPAG4	0.000992576	0.192376
ENSG00000225171	DUTP6	0.000995418	0.265225
ENSG00000130332	LSM7	0.000997864	0.200243
ENSG00000092094	OSGEP	0.00100049	0.479656
ENSG00000169242	EFNA1	0.00100201	0.3468
ENSG00000158062	UBXN11	0.0010026	0.162434
ENSG00000135587	SMPD2	0.00100353	0.294363
ENSG00000178467	P4HTM	0.00100695	0.461689
ENSG00000102030	NAA10	0.00100829	0.256079
ENSG00000170276	HSPB2	0.00101591	0.285267
ENSG00000226471	CTA-292E10	0.00101946	0.40044
ENSG00000243566	UPK3B	0.00101973	0.211213
ENSG00000188542	DUSP28	0.00102188	0.449364
ENSG00000127399	LRRC61	0.00102478	0.386615
ENSG00000273257	RP11-177J6	0.00103036	0.266035
ENSG00000198546	ZNF511	0.0010308	0.306721
ENSG00000100075	SLC25A1	0.00103082	0.3114
ENSG00000077312	SNRPA	0.00103275	0.359603
ENSG00000229782	AC118754	0.00103302	0.236121
ENSG00000205155	PSENEN	0.00103422	0.235229
ENSG00000239617	RP11-302B13	0.00103509	0.178642
ENSG00000149761	NUDT22	0.00104232	0.320028
ENSG00000157873	TNFRSF14	0.0010532	0.257372
ENSG00000106246	PTCD1	0.00105352	0.344895
ENSG00000218537	MIF-AS1	0.00105831	0.331041
ENSG00000134825	TMEM258	0.00106165	0.385723
ENSG00000064545	TMEM161A	0.00106454	0.359289
ENSG00000251503	APITD1-CORT	0.0010668	0.367897
ENSG00000161558	TMEM143	0.00106865	0.375416
ENSG00000259592	PRELID1P4	0.00106981	0.219814
ENSG00000070669	ASNS	0.00107358	0.276706
ENSG00000143258	USP21	0.00107629	0.495262
ENSG00000156521	TYSND1	0.00107903	0.441587
ENSG00000141858	SAMD1	0.00108332	0.361245
ENSG00000188032	C19orf67	0.00108426	0.120673
ENSG00000239969	RP11-163E9	0.00108758	0.230858
ENSG00000167578	RAB4B	0.00109689	0.28233
ENSG00000183773	AIFM3	0.00110097	0.307137
ENSG00000177700	POLR2L	0.00110363	0.23518
ENSG00000091732	ZC3HC1	0.00110381	0.462447
ENSG00000279672	CMB9-55F22	0.00110426	0.289476
ENSG00000123154	WDR83	0.001106	0.358132
ENSG00000117691	NENF	0.00111561	0.290969
ENSG00000260238	PMF1-BGLAP	0.0011159	0.345933
ENSG00000179091	CYC1	0.0011216	0.244148
ENSG00000280157	RP11-520H14	0.0011225	0.194766
ENSG00000232112	TMA7	0.00112718	0.360881
ENSG00000272084	RP5-1126H10	0.00112728	0.110618
ENSG00000104983	CCDC61	0.00113398	0.457455
ENSG00000137312	FLOT1	0.00113483	0.488962
ENSG00000114125	RNF7	0.0011394	0.478305
ENSG00000161996	WDR90	0.00113954	0.321827
ENSG00000111057	KRT18	0.00114582	0.32953
ENSG00000100196	KDELR3	0.00114587	0.263192
ENSG00000040487	PQLC2	0.00114728	0.239518
ENSG00000267174	CTC-510F12	0.0011513	0.223297
ENSG00000175711	B3GNTL1	0.00115151	0.201034
ENSG00000266066	POLRMTP1	0.00115277	0.444321
ENSG00000140983	RHOT2	0.00115899	0.305333
ENSG00000116649	SRM	0.00115919	0.202635
ENSG00000204219	TCEA3	0.00115972	0.398596
ENSG00000260269	CTD-2323K18	0.00116081	0.488862
ENSG00000274976	RP11-8P13	0.00116287	0.138404
ENSG00000225981	AC102953	0.0011687	0.202273
ENSG00000185324	CDK10	0.00116935	0.301005
ENSG00000006015	C19orf60	0.00116967	0.189717
ENSG00000142530	FAM71E1	0.00116972	0.265637
ENSG00000104635	SLC39A14	0.00116994	0.358518
ENSG00000239556	AC004951	0.00117382	0.35716
ENSG00000067365	METTL22	0.00117707	0.352891
ENSG00000226328	NUP50-AS1	0.00117959	0.345053
ENSG00000234222	RP11-315I20	0.00118253	0.327501
ENSG00000128581	IFT22	0.00119062	0.495996
ENSG00000278153	RP4-585I14	0.00119275	0.170578
ENSG00000173272	MZT2A	0.00119652	0.153525
ENSG00000273432	RP5-1165K10	0.00119675	0.195197
ENSG00000240211	RP11-758P17	0.00119884	0.206289
ENSG00000137218	FRS3	0.00120472	0.476941
ENSG00000253302	STAU2-AS1	0.00120584	0.184276
ENSG00000181991	MRPS11	0.00120608	0.448814
ENSG00000272666	CTA-384D8	0.00120705	0.272424
ENSG00000182484	WASH6P	0.00120856	0.250368
ENSG00000130725	UBE2M	0.0012105	0.375699
ENSG00000269194	AC006942	0.00121126	0.178281
ENSG00000235823	OLMALINC	0.00121298	0.458374
ENSG00000113119	TMCO6	0.00121563	0.47502
ENSG00000240207	RP11-379F4	0.00122222	0.342687
ENSG00000117834	SLC5A9	0.00122393	0.236998
ENSG00000108771	DHX58	0.00122853	0.481243
ENSG00000106211	HSPB1	0.00123289	0.138458
ENSG00000278238	RP11-245D16	0.001238	0.322394
ENSG00000004059	ARF5	0.00124205	0.420107
ENSG00000130598	TNNI2	0.00124461	0.356357
ENSG00000164855	TMEM184A	0.00124733	0.209402
ENSG00000090273	NUDC	0.00124794	0.466643
ENSG00000087077	TRIP6	0.00125038	0.411362
ENSG00000265393	CTD-2517M22	0.00125097	0.156479
ENSG00000203950	FAM127B	0.00125145	0.472613
ENSG00000166289	PLEKHF1	0.00125212	0.37558
ENSG00000116857	TMEM9	0.0012525	0.402904
ENSG00000125611	CHCHD5	0.00126191	0.299415
ENSG00000139405	RITA1	0.00127238	0.482936
ENSG00000270039	RP11-571M6	0.00128103	0.467547
ENSG00000159079	C21orf59	0.0012836	0.401008
ENSG00000160949	TONSL	0.00128414	0.280263
ENSG00000155287	SLC25A28	0.00128611	0.387789
ENSG00000238045	AC009133	0.00128849	0.2755
ENSG00000141504	SAT2	0.00128857	0.430599
ENSG00000182173	TSEN54	0.00128942	0.388715
ENSG00000167543	TP53I13	0.00129409	0.26365
ENSG00000177106	EPS8L2	0.00129456	0.395894
ENSG00000276007	RP11-358L22	0.00129593	0.36373
ENSG00000133247	KMT5C	0.00129641	0.257248
ENSG00000102897	LYRM1	0.00130373	0.325192
ENSG00000233393	AP000688	0.00130892	0.237603
ENSG00000116329	OPRD1	0.0013107	0.160116
ENSG00000235576	AC092580	0.00131082	0.294723
ENSG00000114993	RTKN	0.00131221	0.338207
ENSG00000184281	TSSC4	0.00131252	0.39648
ENSG00000256967	RP11-273B20	0.0013136	0.350801
ENSG00000269044	CTC-429P9	0.00131566	0.446889
ENSG00000196262	PPIA	0.00132005	0.405772
ENSG00000126790	L3HYPDH	0.00132092	0.403887
ENSG00000011478	QPCTL	0.00132346	0.30001
ENSG00000198417	MT1F	0.00132357	0.132674
ENSG00000126934	MAP2K2	0.00132467	0.383754
ENSG00000125844	RRBP1	0.00133028	0.489168
ENSG00000205593	DENND6B	0.00133185	0.34095
ENSG00000196502	SULT1A1	0.00133282	0.275526
ENSG00000100209	HSCB	0.00133414	0.440845
ENSG00000267416	CTD-2319I12	0.00133769	0.181037
ENSG00000261664	TTC39A-AS1	0.00134586	0.276355
ENSG00000125656	CLPP	0.001349	0.449677
ENSG00000002330	BAD	0.0013512	0.25948
ENSG00000180098	TRNAU1AP	0.00135128	0.453457
ENSG00000276529	AP001505	0.00136192	0.216327
ENSG00000188681	TEKT4P2	0.00136803	0.239811
ENSG00000040608	RTN4R	0.00136846	0.252535
ENSG00000142669	SH3BGRL3	0.00136955	0.294525
ENSG00000255968	RP11-513G19	0.00137234	0.262348
ENSG00000146707	POMZP3	0.0013753	0.400339
ENSG00000205129	C4orf47	0.00137955	0.232528
ENSG00000257698	RP11-620J15	0.00138183	0.26816
ENSG00000183444	OR7E38P	0.00138637	0.138974
ENSG00000272459	RP11-1277A3	0.00139074	0.361484
ENSG00000227533	SLC2A1-AS1	0.00139451	0.222034
ENSG00000008382	MPND	0.00140042	0.499672
ENSG00000142409	ZNF787	0.00140363	0.354847
ENSG00000154222	CC2D1B	0.00140419	0.480814
ENSG00000266910	CTC-448F2	0.00140651	0.31964
ENSG00000255458	RP11-539G18	0.00140838	0.302845
ENSG00000231057	RP11-122M14	0.00141094	0.195849
ENSG00000185043	CIB1	0.00141324	0.294324
ENSG00000213563	C8orf82	0.0014141	0.338963
ENSG00000203724	C1orf53	0.0014312	0.201975
ENSG00000183751	TBL3	0.0014319	0.485434
ENSG00000273568	RP11-417L19	0.0014447	0.183819
ENSG00000197912	SPG7	0.00144711	0.43715
ENSG00000004142	POLDIP2	0.00145176	0.487006
ENSG00000213339	QTRT1	0.00145413	0.218404
ENSG00000249859	PVT1	0.00145461	0.196368
ENSG00000104129	DNAJC17	0.00145501	0.491801
ENSG00000231964	RP11-67C2	0.00145823	0.150968
ENSG00000156873	PHKG2	0.00145959	0.272763
ENSG00000240889	NDUFB2-AS1	0.0014715	0.412869
ENSG00000198832	SELM	0.00147392	0.223362
ENSG00000171163	ZNF692	0.00147613	0.135019
ENSG00000130204	TOMM40	0.00147667	0.310434
ENSG00000251411	RP11-397E7	0.00148921	0.132241
ENSG00000124733	MEA1	0.00149289	0.421748
ENSG00000229809	ZNF688	0.00149333	0.300917
ENSG00000159352	PSMD4	0.00149389	0.481378
ENSG00000084623	EIF3I	0.00149581	0.451325
ENSG00000226419	SLC16A1-AS1	0.0014967	0.233636
ENSG00000277602	AC005363	0.00149737	0.0780323
ENSG00000257543	RP11-321F8	0.00151265	0.188532
ENSG00000236334	PPIAL4G	0.00152126	0.0628775
ENSG00000272892	RP11-57G10	0.00152179	0.180304
ENSG00000145912	NHP2	0.00152354	0.386001
ENSG00000188643	S100A16	0.00152724	0.39358
ENSG00000131686	CA6	0.00152725	0.085329
ENSG00000175294	CATSPER1	0.0015353	0.297098
ENSG00000130255	RPL36	0.00153911	0.349564
ENSG00000120725	SIL1	0.00154701	0.273893
ENSG00000185917	SETD4	0.00155221	0.446206
ENSG00000175213	ZNF408	0.00155527	0.497289
ENSG00000169696	ASPSCR1	0.00156029	0.241581
ENSG00000101199	ARFGAP1	0.00156269	0.320132
ENSG00000277147	LINC00869	0.0015632	0.407149
ENSG00000183207	RUVBL2	0.00156334	0.369607
ENSG00000267484	CTC-518P12	0.00156508	0.290999
ENSG00000251495	PPIAP11	0.00156552	0.319006
ENSG00000164403	SHROOM1	0.00156579	0.330735
ENSG00000260259	RP11-368I7	0.00156652	0.155414
ENSG00000177989	ODF3B	0.00157302	0.190135
ENSG00000160799	CCDC12	0.00157311	0.426348
ENSG00000216895	AC009403	0.00157905	0.283416
ENSG00000132661	NXT1	0.0015836	0.46575
ENSG00000259295	CSPG4P12	0.00158368	0.299477
ENSG00000279691	RP11-485M7	0.00158482	0.0443358
ENSG00000177542	SLC25A22	0.00158524	0.318519
ENSG00000101986	ABCD1	0.00159035	0.405404
ENSG00000160051	IQCC	0.0015983	0.455087
ENSG00000241343	RPL36A	0.00160073	0.394796
ENSG00000126106	TMEM53	0.00160557	0.49693
ENSG00000187531	SIRT7	0.00161224	0.302841
ENSG00000172590	MRPL52	0.00162062	0.26125
ENSG00000127824	TUBA4A	0.00162141	0.421722
ENSG00000273437	RP11-434H6	0.0016247	0.135798
ENSG00000115268	RPS15	0.00162937	0.293387
ENSG00000269293	ZSCAN16-AS1	0.00163242	0.280569
ENSG00000273483	RP4-671G15	0.00163491	0.151643
ENSG00000219135	RPL23AP48	0.00164267	0.314115
ENSG00000204316	MRPL38	0.00164325	0.323417
ENSG00000234199	LINC01191	0.00164532	0.120205
ENSG00000258315	C17orf49	0.00165693	0.38386
ENSG00000125743	SNRPD2	0.00166151	0.311045
ENSG00000103490	PYCARD	0.00166377	0.366913
ENSG00000103227	LMF1	0.00167284	0.434436
ENSG00000224157	HCG14	0.00167964	0.215867
ENSG00000226396	RP5-1056L3	0.00168292	0.142942
ENSG00000121310	ECHDC2	0.00168736	0.327902
ENSG00000161179	YDJC	0.00169001	0.166264
ENSG00000186364	NUDT17	0.0017005	0.431213
ENSG00000228288	PCAT6	0.00170395	0.181667
ENSG00000128626	MRPS12	0.00170483	0.253297
ENSG00000105640	RPL18A	0.00170765	0.404579
ENSG00000233912	AC026202	0.00171265	0.302253
ENSG00000258256	RP11-219B4	0.00172269	0.320131
ENSG00000269190	FBXO17	0.00172668	0.472825
ENSG00000225892	#N/A	0.0017346	0.309968
ENSG00000103024	NME3	0.00173735	0.176427
ENSG00000171174	RBKS	0.00173841	0.351996
ENSG00000086504	MRPL28	0.00174718	0.290897
ENSG00000188690	UROS	0.00175018	0.35855
ENSG00000160214	RRP1	0.00176381	0.383149
ENSG00000167797	CDK2AP2	0.00176509	0.190412
ENSG00000153406	NMRAL1	0.0017662	0.292745
ENSG00000172663	TMEM134	0.00177161	0.223455
ENSG00000105397	TYK2	0.00177324	0.476567
ENSG00000079616	KIF22	0.0017794	0.432733
ENSG00000176261	ZBTB8OS	0.00178036	0.398124
ENSG00000244331	CTB-47B8	0.00178189	0.271107
ENSG00000280206	CTB-193M12	0.00178425	0.425446
ENSG00000164919	COX6C	0.00178432	0.237417
ENSG00000069399	BCL3	0.00178478	0.456914
ENSG00000122386	ZNF205	0.00179179	0.321368
ENSG00000260257	RP5-1085F17	0.00179511	0.285138
ENSG00000180822	PSMG4	0.00179846	0.298501
ENSG00000141552	ANAPC11	0.00180359	0.261086
ENSG00000163702	IL17RC	0.00180759	0.453253
ENSG00000204356	NELFE	0.00180839	0.457252
ENSG00000163794	UCN	0.00180892	0.0944239
ENSG00000261147	RP11-697E2	0.00180915	0.340312
ENSG00000165233	CARD19	0.00181121	0.296624
ENSG00000213970	RP11-264F23	0.00181715	0.188933
ENSG00000272711	RP11-259N19	0.00182559	0.483118
ENSG00000166557	TMED3	0.00182827	0.405014
ENSG00000259605	AC074212	0.00183455	0.229272
ENSG00000181625	SLX1B	0.00183745	0.110977
ENSG00000236423	LINC01134	0.00183752	0.193451
ENSG00000239112	SNORD123	0.00183798	0.183857
ENSG00000261360	CTD-2165H16	0.00184349	0.161737
ENSG00000213397	HAUS7	0.00184621	0.18748
ENSG00000107816	LZTS2	0.00184708	0.414329
ENSG00000084764	MAPRE3	0.00185199	0.415765
ENSG00000168528	SERINC2	0.00185605	0.12953
ENSG00000169231	THBS3	0.00185606	0.420748
ENSG00000160783	PMF1	0.00186063	0.404269
ENSG00000189410	SH2D5	0.00186478	0.189977
ENSG00000148655	C10orf11	0.00186981	0.406152
ENSG00000071859	FAM50A	0.00187394	0.281676
ENSG00000093010	COMT	0.00187559	0.475172
ENSG00000214193	SH3D21	0.00187909	0.252963
ENSG00000125901	MRPS26	0.00188318	0.230625
ENSG00000186283	TOR3A	0.00188351	0.498202
ENSG00000181817	LSM10	0.00188431	0.364631
ENSG00000262454	MIR193BHG	0.00188587	0.132055
ENSG00000149600	COMMD7	0.0018876	0.47416
ENSG00000239149	SNORA59A	0.00189241	0.337715
ENSG00000177225	PDDC1	0.00189702	0.38876
ENSG00000072310	SREBF1	0.00189802	0.409526
ENSG00000103067	ESRP2	0.0018985	0.386061
ENSG00000221968	FADS3	0.00190164	0.240683
ENSG00000149932	TMEM219	0.00190395	0.332234
ENSG00000105677	TMEM147	0.00190484	0.350711
ENSG00000277972	CISD3	0.00190585	0.381595
ENSG00000128524	ATP6V1F	0.0019153	0.268853
ENSG00000142252	GEMIN7	0.00191751	0.358101
ENSG00000128563	PRKRIP1	0.00191879	0.336989
ENSG00000125458	NT5C	0.00192612	0.238846
ENSG00000163516	ANKZF1	0.00192825	0.272849
ENSG00000180900	SCRIB	0.00193263	0.390522
ENSG00000178685	PARP10	0.0019342	0.345905
ENSG00000232940	HCG25	0.00193476	0.355276
ENSG00000111775	COX6A1	0.00193598	0.198076
ENSG00000272173	U47924	0.00194003	0.353108
ENSG00000115286	NDUFS7	0.00194879	0.255162
ENSG00000105245	NUMBL	0.00194955	0.338783
ENSG00000272524	RP11-254F7	0.00195034	0.18592
ENSG00000238133	MLK7-AS1	0.00195186	0.253714
ENSG00000185986	SDHAP3	0.00195328	0.277828
ENSG00000197982	C1orf122	0.00195379	0.237817
ENSG00000250318	CTA-963H5	0.00195621	0.240142
ENSG00000105193	RPS16	0.00196883	0.468273
ENSG00000168135	KCNJ4	0.00197086	0.190925
ENSG00000143512	HHIPL2	0.00197167	0.133609
ENSG00000100418	DESI1	0.00197176	0.397732
ENSG00000090661	CERS4	0.00197299	0.411986
ENSG00000172809	RPL38	0.00197958	0.439429
ENSG00000134297	PLEKHA8P1	0.00198516	0.495837
ENSG00000213468	FIRRE	0.00198682	0.0756076
ENSG00000242612	DECR2	0.00199164	0.147136
ENSG00000252334	RNU6-1337P	0.00199987	0.104692
ENSG00000273143	RP11-525A16	0.00200145	0.163065
ENSG00000162366	PDZK1IP1	0.0020074	0.153948
ENSG00000257303	RP11-977G19	0.00200749	0.313003
ENSG00000222019	URAHP	0.00200766	0.171838
ENSG00000117408	IPO13	0.00202085	0.464822
ENSG00000241772	AC092620	0.00204042	0.09731
ENSG00000215089	KRT18P11	0.00204046	0.252258
ENSG00000105771	SMG9	0.00204063	0.462468
ENSG00000198938	MT-CO3	0.00204474	0.155736
ENSG00000100429	HDAC10	0.00204514	0.166957
ENSG00000110719	TCIRG1	0.00204794	0.30902
ENSG00000278276	RP3-324O17	0.00204987	0.119341
ENSG00000132024	CC2D1A	0.00205706	0.4945
ENSG00000224986	PPP1R8P1	0.00205809	0.35156
ENSG00000134330	IAH1	0.00205958	0.461125
ENSG00000213015	ZNF580	0.00206474	0.458906
ENSG00000156482	RPL30	0.0020665	0.489545
ENSG00000267719	HP09025	0.00206896	0.141301
ENSG00000225828	FAM229A	0.0020752	0.184439
ENSG00000139835	GRTP1	0.00207858	0.370765
ENSG00000250327	RPSAP70	0.00208204	0.268107
ENSG00000254996	ANKHD1-EIF4EBP3	0.00208373	0.356932
ENSG00000064490	RFXANK	0.00210124	0.338519
ENSG00000177548	RABEP2	0.002106	0.3307
ENSG00000205644	CTD-2375G15	0.00210652	0.163983
ENSG00000252965	Y_RNA	0.00211118	0.351214
ENSG00000141854	MIR1199	0.00211517	0.176547
ENSG00000254531	FLJ20021	0.00212091	0.33517
ENSG00000142634	EFHD2	0.00212746	0.391258
ENSG00000180834	MAP6D1	0.00213577	0.207668
ENSG00000205869	KRTAP5-1	0.00213853	0.150156
ENSG00000252135	RNVU1-2	0.00215355	0
ENSG00000278107	RP11-162A12	0.00215467	0.405641
ENSG00000275400	RP4-756H11	0.00215848	0.479735
ENSG00000260936	#N/A	0.00216339	0.363532
ENSG00000103363	TCEB2	0.00216737	0.200531
ENSG00000204628	RACK1	0.00216843	0.490515
ENSG00000161981	SNRNP25	0.00217432	0.307896
ENSG00000257704	INAFM1	0.00217462	0.362478
ENSG00000108813	DLX4	0.00218125	0.146878
ENSG00000256340	ABCC6P1	0.00218484	0.227355
ENSG00000271833	RP11-356B19	0.00218501	0.30006
ENSG00000121073	SLC35B1	0.00218668	0.36286
ENSG00000184925	LCN12	0.00218727	0.253398
ENSG00000167700	MFSD3	0.002191	0.21602
ENSG00000164897	TMUB1	0.00219561	0.256379
ENSG00000260877	RP11-211G23	0.00219746	0.175738
ENSG00000185522	LMNTD2	0.00220118	0.168552
ENSG00000130299	GTPBP3	0.00220516	0.458634
ENSG00000204839	MROH6	0.00220591	0.316558
ENSG00000049541	RFC2	0.00220652	0.485384
ENSG00000228360	RP11-365F18	0.0022087	0.231479
ENSG00000142544	CTU1	0.00221296	0.350124
ENSG00000161265	U2AF1L4	0.00222528	0.256338
ENSG00000275632	RP5-967N21	0.00222605	0.27737
ENSG00000140961	OSGIN1	0.00222849	0.168776
ENSG00000225339	RP11-513I15	0.00222909	0.453069
ENSG00000245213	RP11-10K16	0.00222986	0.402293
ENSG00000257605	RP11-680A11	0.00223615	0.29872
ENSG00000183426	NPIPA1	0.00223788	0.259009
ENSG00000274104	CTD-2553L13	0.00223941	0.363242
ENSG00000204435	CSNK2B	0.00224775	0.394666
ENSG00000100314	CABP7	0.00225057	0.237597
ENSG00000168159	RNF187	0.00225144	0.482135
ENSG00000262246	CORO7	0.00225782	0.344466
ENSG00000280120	RP11-546D6	0.00226498	0.428668
ENSG00000109846	CRYAB	0.00227106	0.164057
ENSG00000203999	LINC01270	0.00227599	0.301817
ENSG00000105672	ETV2	0.00227775	0.207627
ENSG00000159884	CCDC107	0.00228636	0.373612
ENSG00000262089	RP11-589P10	0.00228763	0.341506
ENSG00000274594	RP11-43P8	0.00229608	0.0608307
ENSG00000242802	AP5Z1	0.00230002	0.365649
ENSG00000120509	PDZD11	0.00230449	0.439076
ENSG00000072958	AP1M1	0.00230764	0.432529
ENSG00000167964	RAB26	0.00230864	0.0845531
ENSG00000007080	CCDC124	0.00231471	0.339212
ENSG00000261220	RP11-629O1	0.00231765	0.181113
ENSG00000239911	PRKAG2-AS1	0.00232423	0.206069
ENSG00000178922	HYI	0.00233873	0.331792
ENSG00000161011	SQSTM1	0.00234058	0.45242
ENSG00000225873	LINC00694	0.00234243	0.266894
ENSG00000100288	CHKB	0.00234894	0.134698
ENSG00000110011	DNAJC4	0.00235209	0.318867
ENSG00000273855	RP11-133K1	0.00236969	0.235192
ENSG00000272913	RP11-440D17	0.00237368	0.482399
ENSG00000226976	COX6A1P2	0.00239398	0.227513
ENSG00000232352	SEMA3B-AS1	0.00240218	0.238738
ENSG00000108961	RANGRF	0.00241202	0.42632
ENSG00000237181	AC147651	0.0024123	0.374988
ENSG00000205913	SRRM2-AS1	0.00242357	0.173817
ENSG00000157778	PSMG3	0.00242527	0.200393
ENSG00000205853	RFPL3S	0.00242592	0.168663
ENSG00000169189	NSMCE1	0.0024392	0.437489
ENSG00000161277	THAP8	0.00244678	0.424322
ENSG00000180209	MYLPF	0.00244747	0.144615
ENSG00000176383	B3GNT4	0.00244897	0.11854
ENSG00000259516	ANP32AP1	0.00245754	0.353221
ENSG00000064547	LPAR2	0.00245758	0.289551
ENSG00000227799	AC012358	0.0024692	0.359356
ENSG00000101084	C20orf24	0.00247353	0.414632
ENSG00000105404	RABAC1	0.00247388	0.399566
ENSG00000173581	CCDC106	0.00247977	0.413059
ENSG00000147155	EBP	0.00248829	0.350833
ENSG00000116586	LAMTOR2	0.00249	0.249739
ENSG00000236060	HSPB1P1	0.00249011	0.193644
ENSG00000136908	DPM2	0.00249145	0.415686
ENSG00000162650	ATXN7L2	0.00249491	0.294268
ENSG00000176054	RPL23P2	0.00249763	0.218864
ENSG00000100300	TSPO	0.002498	0.23731
ENSG00000265542	RP11-60A24	0.00249927	0.185202
ENSG00000116288	PARK7	0.00249997	0.391849
ENSG00000241468	ATP5J2	0.00250125	0.182839
ENSG00000140365	COMMD4	0.002503	0.369119
ENSG00000108602	ALDH3A1	0.00251268	0.320454
ENSG00000067829	IDH3G	0.00251533	0.430976
ENSG00000125971	DYNLRB1	0.00251935	0.350465
ENSG00000176973	FAM89B	0.00252009	0.420104
ENSG00000099385	BCL7C	0.00252229	0.31665
ENSG00000074842	MYDGF	0.00252234	0.334059
ENSG00000197530	MIB2	0.00252877	0.32757
ENSG00000177595	PIDD1	0.00252947	0.240235
ENSG00000251417	RP11-1348G14	0.00253388	0.453953
ENSG00000256955	RP11-417L19	0.00253523	0.0659929
ENSG00000197586	ENTPD6	0.00253666	0.374041
ENSG00000248664	CTC-498J12	0.00254296	0.453427
ENSG00000253832	CTD-2168K21	0.00254417	0.0848863
ENSG00000158042	MRPL17	0.00254711	0.354834
ENSG00000141519	CCDC40	0.00254874	0.204358
ENSG00000272097	RP11-421M1	0.00255376	0.40117
ENSG00000182814	FUNDC2P2	0.00256093	0.141275
ENSG00000260490	MYL12BP1	0.00256849	0.500045
ENSG00000147400	CETN2	0.00257862	0.498595
ENSG00000226174	TEX22	0.00258042	0.246838
ENSG00000274159	AL133243	0.00258095	0.251212
ENSG00000064601	CTSA	0.00258708	0.437607
ENSG00000152137	HSPB8	0.00258801	0.339162
ENSG00000237903	RP3-404F18	0.00259421	0.0918363
ENSG00000126768	TIMM17B	0.00259538	0.307916
ENSG00000126254	RBM42	0.00260228	0.465554
ENSG00000197448	GSTK1	0.00261717	0.350846
ENSG00000219274	RPS20P2	0.00261964	0.184348
ENSG00000167523	SPATA33	0.00262973	0.395317
ENSG00000188599	NPIPP1	0.00263068	0.137814
ENSG00000274156	RP11-407N8	0.00264377	0.249899
ENSG00000130733	YIPF2	0.0026469	0.410891
ENSG00000232874	RP11-135A1	0.00265416	0.170367
ENSG00000269028	MTRNR2L12	0.0026545	0.19105
ENSG00000110921	MVK	0.00265628	0.138002
ENSG00000236281	NDUFB9P2	0.00265662	0.047161
ENSG00000121900	TMEM54	0.00265904	0.267118
ENSG00000273183	RP11-5C23	0.00266582	0.260496
ENSG00000261083	RP11-93I21	0.00266793	0.297184
ENSG00000164638	SLC29A4	0.00266869	0.317585
ENSG00000228417	RP11-549L6	0.00267488	0.236998
ENSG00000145014	TMEM44	0.00268262	0.331181
ENSG00000249256	ATP5LP3	0.00268478	0
ENSG00000279265	AC000123	0.0026949	0.304539
ENSG00000231747	AC079922	0.00270136	0.210046
ENSG00000213523	SRA1	0.00270343	0.256752
ENSG00000141741	MIEN1	0.00271141	0.23255
ENSG00000204822	MRPL53	0.00272675	0.345777
ENSG00000106330	MOSPD3	0.00273641	0.405542
ENSG00000051523	CYBA	0.0027392	0.272005
ENSG00000115541	HSPE1	0.00274251	0.310107
ENSG00000156858	PRR14	0.00274617	0.46154
ENSG00000167664	TMIGD2	0.00275124	0.193126
ENSG00000272646	RP11-188P17	0.00275944	0.245769
ENSG00000215840	RP11-122G18	0.00276587	0.354233
ENSG00000197568	HHLA3	0.00276697	0.406944
ENSG00000128309	MPST	0.00276823	0.188807
ENSG00000049769	PPP1R3F	0.00277078	0.484489
ENSG00000261061	RP11-303E16	0.00277623	0.202991
ENSG00000102125	TAZ	0.00277728	0.241132
ENSG00000086015	MAST2	0.00278276	0.448023
ENSG00000260816	RP11-319G9	0.00278322	0.184961
ENSG00000170889	RPS9	0.00279106	0.449332
ENSG00000251152	RP11-281P23	0.0027973	0.285595
ENSG00000270933	CTD-2227E11	0.00279934	0.0573108
ENSG00000271868	RP11-1293J14	0.00279942	0.44713
ENSG00000103269	RHBDL1	0.00280545	0.14
ENSG00000124074	ENKD1	0.00280755	0.278217
ENSG00000071539	TRIP13	0.00281015	0.325691
ENSG00000154143	PANX3	0.00281544	0
ENSG00000231217	RP11-1M18	0.00283117	0.152143
ENSG00000232823	TXNP1	0.00283263	0
ENSG00000142507	PSMB6	0.0028387	0.426927
ENSG00000103150	MLYCD	0.00283895	0.40903
ENSG00000142684	ZNF593	0.0028415	0.240919
ENSG00000130821	SLC6A8	0.00284425	0.240121
ENSG00000279536	RP11-445N20	0.00285041	0.0839433
ENSG00000269947	RP11-849F2	0.00285073	0.37325
ENSG00000171858	RPS21	0.00285263	0.359204
ENSG00000104901	DKKL1	0.00285383	0.275553
ENSG00000176020	AMIGO3	0.00285626	0.161435
ENSG00000065268	WDR18	0.00285629	0.382252
ENSG00000178057	NDUFAF3	0.00286742	0.374505
ENSG00000105258	POLR2I	0.00287122	0.245514
ENSG00000104973	MED25	0.00287558	0.437503
ENSG00000104731	KLHDC4	0.00288026	0.373884
ENSG00000099330	OCEL1	0.0028902	0.289154
ENSG00000125520	SLC2A4RG	0.00289125	0.269586
ENSG00000228826	RP11-344P13	0.00289287	0.100295
ENSG00000162882	HAAO	0.00289311	0.397781
ENSG00000130540	SULT4A1	0.00289312	0.168253
ENSG00000166441	RPL27A	0.00290519	0.392297
ENSG00000246203	RP11-29H23	0.00290543	0.266037
ENSG00000103152	MPG	0.00290857	0.420542
ENSG00000179832	MROH1	0.002909	0.38958
ENSG00000176946	THAP4	0.00291425	0.499314
ENSG00000237888	AC087650	0.00291764	0.227442
ENSG00000158411	MITD1	0.00292333	0.472865
ENSG00000143256	PFDN2	0.00292553	0.285191
ENSG00000102387	TAF7L	0.00292778	0.224838
ENSG00000101440	ASIP	0.00292881	0.0607579
ENSG00000273350	RP4-539M6	0.00294284	0.294534
ENSG00000212123	PRR22	0.00294345	0.143152
ENSG00000249428	#N/A	0.00295865	0.128449
ENSG00000271778	RP11-379F4	0.00296683	0.172656
ENSG00000236810	TCEB3-AS1	0.00296775	0.410756
ENSG00000158747	NBL1	0.00297215	0.179078
ENSG00000180767	CHST13	0.00298264	0.251566
ENSG00000166979	EVA1C	0.00298855	0.461258
ENSG00000265366	GLUD1P7	0.00299005	0.438263
ENSG00000140932	CMTM2	0.0030033	0.335927
ENSG00000129347	KRI1	0.00300895	0.4926
ENSG00000197562	RAB40C	0.00302448	0.263268
ENSG00000249635	RP11-710F7	0.00303336	0.191403
ENSG00000105281	SLC1A5	0.00303824	0.432969
ENSG00000175518	UBQLNL	0.00303871	0.275075
ENSG00000269978	RP11-338N10	0.003041	0.0958236
ENSG00000238934	ACA64	0.0030495	0.160509
ENSG00000167862	MRPL58	0.00305133	0.364378
ENSG00000107551	RASSF4	0.00307821	0.374153
ENSG00000251203	RP11-14I17	0.00308518	0.377553
ENSG00000163191	S100A11	0.00308944	0.247282
ENSG00000160318	CLDND2	0.00308955	0.181626
ENSG00000119650	IFT43	0.0030896	0.371305
ENSG00000119559	C19orf25	0.00308962	0.339206
ENSG00000261123	RP11-304L19	0.00309641	0.118654
ENSG00000272420	RP4-740C4	0.00309669	0.259406
ENSG00000213123	TCTEX1D2	0.00310072	0.350586
ENSG00000103121	CMC2	0.00311607	0.450839
ENSG00000110628	SLC22A18	0.00312504	0.24621
ENSG00000251301	RP11-81H14	0.00312616	0.0910382
ENSG00000143314	MRPL24	0.0031264	0.28451
ENSG00000130724	CHMP2A	0.00313246	0.33263
ENSG00000226742	HSBP1L1	0.00314552	0.259796
ENSG00000268751	SCGB1B2P	0.00314939	0.231263
ENSG00000152076	CCDC74B	0.00315117	0.309448
ENSG00000111678	C12orf57	0.00315887	0.370188
ENSG00000225663	MCRIP1	0.00315932	0.353195
ENSG00000205138	SDHAF1	0.00317184	0.454223
ENSG00000231096	NDUFB4P3	0.00317443	0.134075
ENSG00000122390	NAA60	0.00317488	0.413616
ENSG00000207162	RNU6-549P	0.00318124	0.150876
ENSG00000198203	SULT1C2	0.00318802	0.213758
ENSG00000233048	RP5-1069C8	0.00319055	0.0398274
ENSG00000187492	CDHR4	0.00320753	0.0330568
ENSG00000267679	EIF5AP2	0.00320818	0.234957
ENSG00000219529	AP000580	0.00320866	0.22761
ENSG00000135124	P2RX4	0.00321285	0.452481
ENSG00000251221	LINC01337	0.00321832	0.0752481
ENSG00000104369	JPH1	0.00322324	0.360593
ENSG00000129667	RHBDF2	0.00322833	0.441372
ENSG00000182472	CAPN12	0.00323121	0.130435
ENSG00000269399	CTD-3222D19	0.00323625	0.174154
ENSG00000100983	GSS	0.0032366	0.418703
ENSG00000215326	GPX1P2	0.00323854	0.305127
ENSG00000141759	TXNL4A	0.00325218	0.367192
ENSG00000109062	SLC9A3R1	0.00326502	0.483973
ENSG00000100211	CBY1	0.00326551	0.410348
ENSG00000242252	BGLAP	0.00326622	0.167839
ENSG00000169660	HEXDC	0.0032672	0.368999
ENSG00000214016	RPSAP61	0.00328571	0.33705
ENSG00000187266	EPOR	0.00328672	0.363404
ENSG00000239317	RP11-449H3	0.00328927	0.175614
ENSG00000214756	METTL12	0.00329219	0.441558
ENSG00000188186	LAMTOR4	0.00329595	0.241779
ENSG00000116353	MECR	0.00329827	0.494616
ENSG00000261643	RP11-529E10	0.00330311	0.242385
ENSG00000179271	GADD45GIP1	0.0033191	0.17896
ENSG00000160050	CCDC28B	0.00333318	0.260875
ENSG00000149923	PPP4C	0.00334274	0.480609
ENSG00000131061	ZNF341	0.00334624	0.49589
ENSG00000229331	GK-IT1	0.00334659	0.109544
ENSG00000164081	TEX264	0.00335118	0.424692
ENSG00000198727	MT-CYB	0.00335359	0.21539
ENSG00000100263	RHBDD3	0.00335477	0.265559
ENSG00000169583	CLIC3	0.0033575	0.381474
ENSG00000168393	DTYMK	0.00336495	0.255669
ENSG00000112787	FBRSL1	0.00336978	0.41173
ENSG00000264350	SNRPGP2	0.00337232	0.487193
ENSG00000123136	DDX39A	0.00337338	0.249307
ENSG00000241313	WWTR1-AS1	0.00338274	0.45019
ENSG00000267319	CTD-2528L19	0.00340895	0.270695
ENSG00000142546	NOSIP	0.00341028	0.445295
ENSG00000182165	TP53TG1	0.00341868	0.275914
ENSG00000184232	OAF	0.00342313	0.405014
ENSG00000253552	HOXA-AS2	0.00343494	0.453422
ENSG00000272267	RP11-375N15	0.0034366	0.22685
ENSG00000185674	LYG2	0.00344157	0.193736
ENSG00000243554	AC004967	0.0034436	0.271413
ENSG00000145494	NDUFS6	0.0034599	0.311543
ENSG00000242337	TFP1	0.00346377	0.254241
ENSG00000087460	GNAS	0.00348743	0.451462
ENSG00000104825	NFKBIB	0.00349493	0.485788
ENSG00000105707	HPN	0.00350089	0.299434
ENSG00000172428	COPS9	0.0035045	0.24582
ENSG00000236754	AC004019	0.00350991	0.233569
ENSG00000233586	RP11-763B22	0.00351272	0.234655
ENSG00000177685	CRACR2B	0.00351465	0.134006
ENSG00000198899	MT-ATP6	0.00351819	0.23395
ENSG00000274015	CTD-2302E22	0.00351973	0.456198
ENSG00000232873	RPL23AP93	0.0035227	0.125007
ENSG00000123810	B9D2	0.00352339	0.418717
ENSG00000254409	RP11-613D13	0.00352396	0.429022
ENSG00000247982	LINC00926	0.0035302	0.223567
ENSG00000106268	NUDT1	0.00353036	0.301429
ENSG00000102890	ELMO3	0.00353524	0.337352
ENSG00000214803	RP11-37N22	0.00355066	0.330423
ENSG00000166002	SMCO4	0.00356138	0.464544
ENSG00000062582	MRPS24	0.00356354	0.392974
ENSG00000147123	NDUFB11	0.00356387	0.359886
ENSG00000112110	MRPL18	0.00357155	0.447764
ENSG00000276524	RP11-323F24	0.00357461	0.256527
ENSG00000247373	RP11-486O12	0.00357647	0.186973
ENSG00000261588	AC002310	0.00358583	0.193883
ENSG00000272880	RP11-33M22	0.00358973	0
ENSG00000226067	LINC00623	0.00359732	0.402469
ENSG00000060138	YBX3	0.00360085	0.439419
ENSG00000189283	FHIT	0.00360198	0.387538
ENSG00000124172	ATP5E	0.00360683	0.314783
ENSG00000175309	PHYKPL	0.00360745	0.275582
ENSG00000254827	SLC22A18AS	0.00362218	0.208562
ENSG00000130311	DDA1	0.00362336	0.454635
ENSG00000271992	RP11-42O15	0.00363037	0.231279
ENSG00000248932	RP11-319G6	0.00363585	0.420229
ENSG00000167515	TRAPPC2L	0.0036384	0.301846
ENSG00000250426	FTLP10	0.00364387	0
ENSG00000186862	PDZD7	0.00364727	0.311954
ENSG00000149743	TRPT1	0.00364739	0.222725
ENSG00000133265	HSPBP1	0.00364878	0.331619
ENSG00000214432	AC068831	0.00365878	0.296022
ENSG00000215375	MYL5	0.00366382	0.269656
ENSG00000146066	HIGD2A	0.00366542	0.265045
ENSG00000180089	TMEM86B	0.00366565	0.167532
ENSG00000231663	RP5-827C21	0.00366615	0.180444
ENSG00000186501	TMEM222	0.00366671	0.432027
ENSG00000230424	RP1-43E13	0.00367536	0.327048
ENSG00000116670	MAD2L2	0.00367893	0.341017
ENSG00000099974	DDTL	0.00368828	0.293958
ENSG00000250999	RP11-1379J22	0.00369032	0.215051
ENSG00000247828	TMEM161B-AS1	0.00370799	0.486222
ENSG00000165792	METTL17	0.00370865	0.355319
ENSG00000271732	RP5-1182A14	0.00371305	0.196946
ENSG00000274020	LINC01138	0.00371717	0.354158
ENSG00000125841	NRSN2	0.00371758	0.40712
ENSG00000273058	RP11-385F5	0.00373159	0.273128
ENSG00000171443	ZNF524	0.00373262	0.320391
ENSG00000249637	CTC-329D1	0.00373403	0.437975
ENSG00000260657	RP11-315D16	0.00374003	0.220107
ENSG00000177830	CHID1	0.00375195	0.458147
ENSG00000271924	RNA5SP108	0.00375197	0.221599
ENSG00000205643	CDPF1	0.00375698	0.44549
ENSG00000212994	RPS26P6	0.00376625	0.238771
ENSG00000054148	PHPT1	0.00377516	0.221592
ENSG00000254761	#N/A	0.00377667	0.0258955
ENSG00000236366	RP11-440G9	0.00381004	0.0591925
ENSG00000124587	PEX6	0.00384133	0.402473
ENSG00000157110	RBPMS	0.00384603	0.404608
ENSG00000237476	XXbac-B135H6	0.00384741	0.204841
ENSG00000142534	RPS11	0.00384921	0.477289
ENSG00000105255	FSD1	0.00385277	0.242181
ENSG00000255142	AP006621	0.00385779	0.222456
ENSG00000105705	SUGP1	0.00386779	0.479314
ENSG00000132692	BCAN	0.00387309	0.296744
ENSG00000232648	RP11-367N14	0.00387977	0.312296
ENSG00000143575	HAX1	0.00388826	0.406907
ENSG00000232527	RP11-14N7	0.00389446	0.345868
ENSG00000104907	TRMT1	0.00389532	0.245915
ENSG00000254620	RP5-907D15	0.00389924	0.123784
ENSG00000255152	MSH5-SAPCD1	0.00390469	0.227387
ENSG00000183605	SFXN4	0.00390606	0.355487
ENSG00000163918	RFC4	0.00390862	0.496619
ENSG00000183077	AFMID	0.00393507	0.344158
ENSG00000243056	EIF4EBP3	0.00393512	0.184766
ENSG00000213471	TTLL13P	0.00393959	0.177306
ENSG00000258725	PRC1-AS1	0.00394152	0.217233
ENSG00000147465	STAR	0.00395011	0.086706
ENSG00000110944	IL23A	0.00396248	0.355271
ENSG00000145979	TBC1D7	0.00397649	0.396575
ENSG00000280010	AP001350	0.00397889	0.319853
ENSG00000213865	C8orf44	0.00398829	0.354617
ENSG00000272288	RP11-140K17	0.00399115	0.304769
ENSG00000198089	SFI1	0.00401001	0.351108
ENSG00000186577	C6orf1	0.00401555	0.272246
ENSG00000242522	KLHL6-AS1	0.00401566	0.228658
ENSG00000138495	COX17	0.00401823	0.27947
ENSG00000164885	CDK5	0.00402143	0.377909
ENSG00000133612	AGAP3	0.00402677	0.439403
ENSG00000254429	CTD-2562J17	0.0040378	0.368298
ENSG00000178381	ZFAND2A	0.00403898	0.332889
ENSG00000210082	MT-RNR2	0.00404413	0.172138
ENSG00000259448	RP11-16E12	0.00407512	0.19614
ENSG00000256028	RP11-197N18	0.00408924	0.212674
ENSG00000143882	ATP6V1C2	0.00409134	0.275318
ENSG00000252835	SCARNA21	0.00409998	0.0837613
ENSG00000243678	NME2	0.0041069	0.336731
ENSG00000272368	RP4-605O3	0.00410891	0.220162
ENSG00000167747	C19orf48	0.00412756	0.353842
ENSG00000238085	RP11-435F13	0.00412999	0.201739
ENSG00000213139	CRYGS	0.00413049	0.172256
ENSG00000127922	SHFM1	0.00413206	0.240742
ENSG00000103145	HCFC1R1	0.00414439	0.273664
ENSG00000235552	RPL6P27	0.00414909	0.431198
ENSG00000164898	C7orf55	0.00415875	0.258039
ENSG00000250081	CTD-2116N20	0.00416042	0.0910368
ENSG00000243155	RP11-46A10	0.00416115	0.46748
ENSG00000259120	SMIM6	0.00418028	0.269297
ENSG00000114735	HEMK1	0.00419085	0.451216
ENSG00000234741	GAS5	0.00419985	0.446124
ENSG00000188707	ZBED6CL	0.00420384	0.393357
ENSG00000134815	DHX34	0.00420408	0.341809
ENSG00000186312	CA5BP1	0.00420921	0.420382
ENSG00000128242	GAL3ST1	0.00421146	0.250733
ENSG00000277791	PSMB3	0.00421289	0.272653
ENSG00000271855	RP11-214N9	0.00421363	0.0906661
ENSG00000141294	LRRC46	0.00421498	0.30325
ENSG00000280424	CITF22-92A6	0.00422115	0.12044
ENSG00000213385	RP11-577H5	0.00422664	0.166744
ENSG00000132507	EIF5A	0.00423288	0.350258
ENSG00000280208	GGT4P	0.00423442	0.130245
ENSG00000272205	RP11-277B15	0.00424741	0.10983
ENSG00000260368	RP11-521I2	0.00426825	0.150796
ENSG00000250802	ZBED3-AS1	0.00427463	0.319654
ENSG00000137288	UQCC2	0.00427912	0.190713
ENSG00000184752	NDUFA12	0.00427916	0.426696
ENSG00000140104	C14orf79	0.00428295	0.46618
ENSG00000178449	COX14	0.0042924	0.340451
ENSG00000160678	S100A1	0.00429484	0.0913075
ENSG00000110375	UPK2	0.00430359	0.192578
ENSG00000037241	RPL26L1	0.00431659	0.384769
ENSG00000125534	PPDPF	0.00431973	0.221308
ENSG00000279605	RP11-661A12	0.00432452	0.148457
ENSG00000163354	DCST2	0.0043391	0.126879
ENSG00000116809	ZBTB17	0.0043599	0.421469
ENSG00000177337	DLGAP1-AS1	0.00436678	0.496028
ENSG00000011243	AKAP8L	0.00436876	0.423388
ENSG00000111271	ACAD10	0.00437361	0.482336
ENSG00000215190	LINC00680	0.00438429	0.466353
ENSG00000234327	AC012146	0.00438799	0.368221
ENSG00000237861	RP11-332L8	0.00439078	0.191578
ENSG00000230703	RP11-293P20	0.0043982	0.164289
ENSG00000130734	ATG4D	0.00440497	0.393314
ENSG00000165724	ZMYND19	0.0044159	0.413774
ENSG00000270055	CTD-3092A11	0.00441886	0.202145
ENSG00000102901	CENPT	0.00442402	0.260103
ENSG00000146063	TRIM41	0.00442581	0.489287
ENSG00000273009	RP11-352G9	0.00443432	0.124747
ENSG00000232677	LINC00665	0.00443796	0.43918
ENSG00000270558	CTD-2124B8	0.00444047	0.342415
ENSG00000198258	UBL5	0.00444916	0.280372
ENSG00000273164	AC000095	0.00445103	0.194263
ENSG00000260456	C16orf95	0.0044597	0.375182
ENSG00000090565	RAB11FIP3	0.00446142	0.426167
ENSG00000167363	FN3K	0.00448288	0.258657
ENSG00000278133	RP11-196G11	0.00448461	0.392186
ENSG00000239801	DENND6A-AS1	0.00448465	0.319205
ENSG00000272990	RP11-305K5	0.00449812	0.144238
ENSG00000124257	NEURL2	0.00450255	0.315398
ENSG00000225200	AB019441	0.00451595	0.191442
ENSG00000119227	PIGZ	0.00453208	0.383167
ENSG00000157734	SNX22	0.00453305	0.192475
ENSG00000108469	RECQL5	0.00453699	0.468042
ENSG00000113108	APBB3	0.00454388	0.182051
ENSG00000138030	KHK	0.00455974	0.313497
ENSG00000140990	NDUFB10	0.0045635	0.307884
ENSG00000170421	KRT8	0.00457334	0.420162
ENSG00000090238	YPEL3	0.00458308	0.334672
ENSG00000234906	APOC2	0.0045879	0.284189
ENSG00000236404	VLDLR-AS1	0.00459817	0.392743
ENSG00000189159	HN1	0.00460515	0.316525
ENSG00000223653	RP11-131L23	0.00460534	0.257637
ENSG00000180992	MRPL14	0.00460658	0.348873
ENSG00000260038	RP11-407G23	0.00461195	0.193688
ENSG00000204220	PFDN6	0.00461386	0.242256
ENSG00000141378	PTRH2	0.00462211	0.410345
ENSG00000258704	SRP54-AS1	0.00462585	0.391812
ENSG00000254111	RP11-150O12	0.00463068	0
ENSG00000125144	MT1G	0.00465848	0.0309417
ENSG00000214050	FBXO16	0.00466834	0.351328
ENSG00000272030	RP1-178F15	0.00468432	0.425218
ENSG00000167281	RBFOX3	0.00469098	0.176033
ENSG00000272017	RP1-199J3	0.00469955	0.219794
ENSG00000203993	ARRDC1-AS1	0.00470111	0.367656
ENSG00000228350	CELSR3-AS1	0.00471553	0.187978
ENSG00000207399	RNU6-1011P	0.00472147	0.287445
ENSG00000263961	C1orf186	0.00472285	0.232225
ENSG00000185958	FAM186A	0.00474108	0.192544
ENSG00000143590	EFNA3	0.00474368	0.220468
ENSG00000185298	CCDC137	0.00474381	0.359924
ENSG00000249930	AC007016	0.00474595	0.129714
ENSG00000174917	C19orf70	0.00474606	0.188636
ENSG00000136149	RPL13AP25	0.00474629	0.294466
ENSG00000169314	C22orf15	0.00476678	0.334301
ENSG00000272576	RP11-365H22	0.00477062	0.239863
ENSG00000110455	ACCS	0.00477947	0.33049
ENSG00000234009	RPL5P34	0.00478869	0.38051
ENSG00000129673	AANAT	0.00479683	0.269979
ENSG00000198520	C1orf228	0.00480032	0.19968
ENSG00000184381	PLA2G6	0.00480036	0.202651
ENSG00000240591	RP11-247I13	0.0048026	0.182583
ENSG00000214198	TTC41P	0.00481586	0.499202
ENSG00000258477	PPIAP6	0.00481745	0.304557
ENSG00000161677	JOSD2	0.00482435	0.322336
ENSG00000223803	RPS20P14	0.00483851	0.206558
ENSG00000247137	RP11-727A23	0.00485491	0.371187
ENSG00000261087	KB-1460A1	0.004878	0.283117
ENSG00000279464	RP11-17P16	0.00488151	0.407834
ENSG00000280746	#N/A	0.00488335	0.218525
ENSG00000215241	RP11-266K4	0.00488584	0.21484
ENSG00000254718	CTD-2184C24	0.0048979	0.232158
ENSG00000055950	MRPL43	0.00490087	0.435808
ENSG00000127418	FGFRL1	0.00491064	0.469506
ENSG00000160867	FGFR4	0.00491149	0.169389
ENSG00000154917	RAB6B	0.00491947	0.398529
ENSG00000106133	NSUN5P2	0.00492175	0.0729666
ENSG00000123144	C19orf43	0.00492185	0.439153
ENSG00000260219	RP11-347C12	0.00492931	0.357782
ENSG00000122971	ACADS	0.0049423	0.34066
ENSG00000237772	AC092620	0.00494657	0.0837847
ENSG00000257809	RP11-603J24	0.00494682	0.269128
ENSG00000280087	CTB-129P6	0.00495901	0.339155
ENSG00000240452	MTCO1P29	0.00497128	0.237445
ENSG00000223916	RP11-353H3	0.00497919	0.328569
ENSG00000270052	WI2-80269A6	0.0049842	0.202262
ENSG00000254012	RP11-546B8	0.00498742	0.321698
ENSG00000173153	ESRRA	0.00499563	0.441771
ENSG00000275719	CTB-147N14	0.00499946	0.409856
ENSG00000261251	RP3-388M5	0.00501708	0.358342
ENSG00000090266	NDUFB2	0.00502015	0.312425
ENSG00000253175	RP11-267M23	0.00502062	0.199951
ENSG00000183785	TUBA8	0.00502124	0.347433
ENSG00000185608	MRPL40	0.0050243	0.257467
ENSG00000278768	BACE1-AS	0.0050284	0.473696
ENSG00000173928	SWSAP1	0.00503476	0.384251
ENSG00000023839	ABCC2	0.00503509	0.338607
ENSG00000141526	SLC16A3	0.00505383	0.396488
ENSG00000273375	RP11-803P9	0.00505417	0.396051
ENSG00000213542	RP11-467H10	0.0050569	0.167624
ENSG00000163170	BOLA3	0.00505817	0.210091
ENSG00000212568	RNU6-1254P	0.00506178	0.0690699
ENSG00000254505	CHMP4A	0.00506759	0.310233
ENSG00000212694	LINC01089	0.00506849	0.140523
ENSG00000136444	RSAD1	0.00507128	0.470554
ENSG00000215440	NPEPL1	0.00508091	0.117214
ENSG00000203908	KHDC3L	0.00509163	0
ENSG00000130748	TMEM160	0.00509553	0.261335
ENSG00000240418	CTD-2013N17	0.00510187	0.306203
ENSG00000258981	COX5AP2	0.00510628	0.0555985
ENSG00000142937	RPS8	0.00512446	0.462519
ENSG00000142168	SOD1	0.00513135	0.457766
ENSG00000275409	RP11-131L12	0.00513836	0.293471
ENSG00000276805	RP11-291L22	0.00514061	0.429605
ENSG00000083444	PLOD1	0.00514454	0.387084
ENSG00000144867	SRPRB	0.00514708	0.458582
ENSG00000167985	SDHAF2	0.00515239	0.412909
ENSG00000249001	RP11-742B18	0.00516255	0.225744
ENSG00000236762	RP11-159H3	0.00516573	0.330196
ENSG00000126091	ST3GAL3	0.00517208	0.41773
ENSG00000237176	RP11-813P10	0.00517326	0.140467
ENSG00000232217	FTLP8	0.0051747	0.0402251
ENSG00000125826	RBCK1	0.00517597	0.215011
ENSG00000231770	TMEM44-AS1	0.00518176	0.407868
ENSG00000152082	MZT2B	0.00518953	0.193378
ENSG00000235954	TTC28-AS1	0.00519017	0.497566
ENSG00000272954	KB-1440D3	0.00519335	0.120802
ENSG00000280922	#N/A	0.00519397	0.133868
ENSG00000168894	RNF181	0.00519788	0.275471
ENSG00000176988	FMR1NB	0.00520653	0.26004
ENSG00000275476	RP11-996F15	0.00520999	0.166227
ENSG00000272862	RP11-814H16	0.00522339	0.236548
ENSG00000135441	BLOC1S1	0.00522714	0.194607
ENSG00000077150	NFKB2	0.00523053	0.406373
ENSG00000117262	GPR89A	0.00524564	0.484405
ENSG00000104859	CLASRP	0.00524898	0.258672
ENSG00000107902	LHPP	0.00525517	0.394204
ENSG00000242412	DBIL5P2	0.00525736	0.347877
ENSG00000126522	ASL	0.00526006	0.323288
ENSG00000153395	LPCAT1	0.00526224	0.375901
ENSG00000272556	GTF2IP13	0.00529535	0.146351
ENSG00000276272	RP11-121C6	0.00530053	0.14527
ENSG00000081692	JMJD4	0.00530159	0.439717
ENSG00000226499	RP5-882O7	0.00530181	0.121174
ENSG00000272696	RP11-339B21	0.00530329	0.374139
ENSG00000253304	TMEM200B	0.00530713	0.477905
ENSG00000250321	RP11-478C6	0.00531073	0.244249
ENSG00000276148	RP11-278C7	0.0053141	0.267642
ENSG00000184441	AP001062	0.00531425	0.448889
ENSG00000181790	ADGRB1	0.00531438	0.226566
ENSG00000257242	LINC01619	0.00534135	0.340947
ENSG00000203499	FAM83H-AS1	0.00534707	0.489773
ENSG00000264144	#N/A	0.00535678	0.033716
ENSG00000272217	XXbac-BPG157A10	0.0053599	0.169226
ENSG00000234835	PHBP13	0.00536531	0.405707
ENSG00000136280	CCM2	0.00539336	0.326545
ENSG00000181404	WASH1	0.00541028	0.272852
ENSG00000183628	DGCR6	0.00541742	0.241794
ENSG00000101464	PIGU	0.0054224	0.463736
ENSG00000271227	RP1-152L7	0.00543441	0.0883037
ENSG00000099795	NDUFB7	0.00544472	0.188971
ENSG00000260083	MIR762HG	0.00545198	0.399342
ENSG00000235508	RPS2P7	0.00545779	0.248353
ENSG00000205464	ATP6AP1L	0.00545846	0.334858
ENSG00000162897	FCAMR	0.00545956	0.131539
ENSG00000175756	AURKAIP1	0.00546504	0.19838
ENSG00000105248	CCDC94	0.00546993	0.486468
ENSG00000203760	CENPW	0.0054817	0.389981
ENSG00000249426	CTC-448D22	0.00548589	0.132638
ENSG00000281842	MIR1291	0.00548676	0.0863924
ENSG00000215217	C5orf49	0.00549041	0.327118
ENSG00000234678	RP11-465N4	0.00549123	0.252345
ENSG00000196365	LONP1	0.00549358	0.35478
ENSG00000134285	FKBP11	0.00549611	0.245915
ENSG00000258311	RP11-644F5	0.00549761	0.386125
ENSG00000248693	CTD-2023M8	0.00550988	0.332381
ENSG00000234917	RP5-994D16	0.0055148	0.299321
ENSG00000267213	AC007773	0.00551576	0.220523
ENSG00000270580	RP11-1186N24	0.00552264	0.325681
ENSG00000233203	RP11-67L3	0.00552744	0.253148
ENSG00000243679	RP11-274B21	0.0055292	0.240751
ENSG00000267541	MTCO2P2	0.00554176	0.117536
ENSG00000275183	LENG9	0.00554501	0.347268
ENSG00000126264	HCST	0.00556777	0.44896
ENSG00000204584	RP11-304F15	0.00556824	0.192512
ENSG00000239382	ALKBH6	0.00556997	0.313289
ENSG00000122515	ZMIZ2	0.00557062	0.307503
ENSG00000176125	UFSP1	0.00558463	0.294766
ENSG00000163141	BNIPL	0.00558481	0.152481
ENSG00000144120	TMEM177	0.00558579	0.445762
ENSG00000274444	RP11-128A17	0.00559181	0.0984334
ENSG00000175854	SWI5	0.00559365	0.475531
ENSG00000236499	LINC00896	0.00559405	0.125136
ENSG00000051128	HOMER3	0.00560126	0.282
ENSG00000085831	TTC39A	0.00560282	0.182922
ENSG00000259520	CTD-2651B20	0.00561045	0.346032
ENSG00000217094	PPIAP31	0.00561205	0.269836
ENSG00000271869	RP11-51J9	0.00562072	0.0862727
ENSG00000106077	ABHD11	0.00562688	0.328498
ENSG00000184163	FAM132A	0.00564278	0.0655909
ENSG00000230896	RP11-767N6	0.00565517	0.429577
ENSG00000272645	GTF2IP20	0.0056614	0.185799
ENSG00000269609	RPARP-AS1	0.00566214	0.448789
ENSG00000125995	ROMO1	0.00566579	0.133504
ENSG00000272973	KB-1125A3	0.00567154	0.247089
ENSG00000101363	MANBAL	0.00567584	0.499933
ENSG00000243795	RP11-572M11	0.00569366	0.398987
ENSG00000173762	CD7	0.00569533	0.319136
ENSG00000278700	Metazoa_SRP	0.00569932	0.230963
ENSG00000162572	SCNN1D	0.00570205	0.109344
ENSG00000254912	RP11-632K20	0.00570389	0.451012
ENSG00000258359	PCNPP1	0.00570534	0.240061
ENSG00000257086	RP11-783K16	0.00571836	0.305243
ENSG00000138621	PPCDC	0.00572213	0.386922
ENSG00000267049	AC002398	0.00572305	0.33393
ENSG00000164008	C1orf50	0.00572794	0.491518
ENSG00000101460	MAP1LC3A	0.00572899	0.424728
ENSG00000277726	RP4-635E18	0.00574572	0.0930946
ENSG00000255198	SNHG9	0.00574719	0.0829518
ENSG00000215221	UBA52P6	0.00575538	0.484766
ENSG00000184076	UQCR10	0.00576074	0.245591
ENSG00000131584	ACAP3	0.00576108	0.214871
ENSG00000196183	RPS2P4	0.00577309	0.330706
ENSG00000229344	MTCO2P12	0.00577416	0.202697
ENSG00000182117	NOP10	0.00577643	0.475198
ENSG00000262420	RP11-490O6	0.00577676	0.403087
ENSG00000108465	CDK5RAP3	0.00578211	0.34217
ENSG00000228541	AC093159	0.0057904	0.202055
ENSG00000254370	RP11-181B11	0.00580366	0.206989
ENSG00000217897	HSPE1P8	0.00580605	0.0931153
ENSG00000248626	GAPDHP40	0.00580622	0.301568
ENSG00000267986	AC130469	0.00581884	0.108958
ENSG00000236232	MTCYBP24	0.00583196	0
ENSG00000139438	FAM222A	0.00583492	0.412579
ENSG00000226138	RP1-228P16	0.00583862	0.188077
ENSG00000182841	RRP7BP	0.0058458	0.354614
ENSG00000162755	KLHDC9	0.00585174	0.247364
ENSG00000104823	ECH1	0.0058676	0.311397
ENSG00000123353	ORMDL2	0.00589225	0.455756
ENSG00000241411	RP11-192C21	0.00589258	0.117279
ENSG00000140939	NOL3	0.005907	0.24586
ENSG00000130731	C16orf13	0.00591245	0.147178
ENSG00000204091	TDRG1	0.00591504	0.0683823
ENSG00000108639	SYNGR2	0.00592278	0.433955
ENSG00000170043	TRAPPC1	0.00593138	0.391727
ENSG00000270028	RP11-380L11	0.00593556	0.195586
ENSG00000261840	RP11-146F11	0.00593693	0.312563
ENSG00000167393	PPP2R3B	0.00593779	0.298275
ENSG00000170965	PLAC1	0.00594669	0.158868
ENSG00000207088	SNORA7B	0.00595882	0.243056
ENSG00000157368	IL34	0.00595897	0.381929
ENSG00000115523	GNLY	0.00596624	0.253794
ENSG00000183978	COA3	0.00596945	0.295835
ENSG00000197728	RPS26	0.00598068	0.371606
ENSG00000117448	AKR1A1	0.00598527	0.313513
ENSG00000167397	VKORC1	0.00598544	0.213628
ENSG00000196456	ZNF775	0.00598739	0.335827
ENSG00000148362	C9orf142	0.00599752	0.195694
ENSG00000175003	SLC22A1	0.0060011	0.319727
ENSG00000251168	CTD-2072I24	0.00601132	0.105061
ENSG00000248290	TNXA	0.00601139	0.0931238
ENSG00000255507	RP11-535A19	0.00601654	0.278068
ENSG00000198026	ZNF335	0.00602383	0.436976
ENSG00000123009	NME2P1	0.00606959	0.197005
ENSG00000226972	RPL12P19	0.00608505	0.343814
ENSG00000188092	GPR89B	0.00608563	0.397177
ENSG00000177359	OVOS2	0.00609678	0.21747
ENSG00000126856	PRDM7	0.00610038	0.0409083
ENSG00000160766	GBAP1	0.00610465	0.286531
ENSG00000256053	APOPT1	0.00610563	0.335438
ENSG00000164621	SMAD5-AS1	0.0061066	0.215165
ENSG00000232485	AC098820	0.00610935	0.443542
ENSG00000139410	SDSL	0.00611077	0.402753
ENSG00000013573	DDX11	0.00612148	0.231403
ENSG00000130005	GAMT	0.00612513	0.139149
ENSG00000207181	SNORA14B	0.00613865	0.430289
ENSG00000280418	AC007326	0.00615682	0.1722
ENSG00000232388	LINC00493	0.00617208	0.495859
ENSG00000238000	RP11-274E7	0.00617848	0.493849
ENSG00000271259	RP11-1109F11	0.00617963	0.239899
ENSG00000273145	CITF22-92A6	0.00618255	0.337111
ENSG00000198816	ZNF358	0.00618365	0.407004
ENSG00000274808	TBC1D3B	0.00618371	0.137365
ENSG00000260778	MIR940	0.00619545	0.140993
ENSG00000104863	LIN7B	0.00619738	0.208816
ENSG00000256269	HMBS	0.00621634	0.309711
ENSG00000161911	TREML1	0.00621773	0.377197
ENSG00000065518	NDUFB4	0.00622095	0.340276
ENSG00000229227	RP11-38L15	0.00622274	0.185174
ENSG00000263781	RP11-321A17	0.00622758	0.298816
ENSG00000170485	NPAS2	0.00623004	0.346546
ENSG00000189171	S100A13	0.00623148	0.219926
ENSG00000270050	RP4-769N13	0.00624209	0.0731811
ENSG00000269019	AC005932	0.00624332	0.381319
ENSG00000150316	CWC15	0.00624748	0.476835
ENSG00000106258	CYP3A5	0.006252	0.343078
ENSG00000196139	AKR1C3	0.00625472	0.282684
ENSG00000229222	KRT18P4	0.00625752	0.223205
ENSG00000272787	KB-226F1	0.00626872	0.191606
ENSG00000255992	RP11-417L19	0.00627198	0.295206
ENSG00000233487	RPSAP69	0.00628064	0.217718
ENSG00000160932	LY6E	0.00629611	0.389456
ENSG00000244398	RP11-466H18	0.00630887	0.403052
ENSG00000273374	RP11-383I23	0.00631062	0.349826
ENSG00000101842	VSIG1	0.00631432	0.346863
ENSG00000240991	RPL23AP67	0.00632508	0.270242
ENSG00000100836	PABPN1	0.00633803	0.280466
ENSG00000002933	TMEM176A	0.00634469	0.319451
ENSG00000261305	RP4-584D14	0.00635546	0.144064
ENSG00000250509	CTC-573N18	0.00636212	0.0636954
ENSG00000175202	HIGD2B	0.006378	0.125747
ENSG00000196497	IPO4	0.00638123	0.323315
ENSG00000274695	RP11-21K12	0.00639099	0.20931
ENSG00000161920	MED11	0.00639575	0.47485
ENSG00000251521	IMPA1P1	0.00639684	0.134991
ENSG00000120149	MSX2	0.0064105	0.214309
ENSG00000087087	SRRT	0.00641272	0.450195
ENSG00000272330	AC002044	0.00643218	0.138707
ENSG00000160953	MUM1	0.00643275	0.466235
ENSG00000267439	AC002398	0.00643346	0.277296
ENSG00000233276	GPX1	0.0064364	0.355795
ENSG00000088340	FER1L4	0.00644446	0.0645125
ENSG00000162496	DHRS3	0.00644816	0.309493
ENSG00000233380	RPS2P48	0.00645481	0.305842
ENSG00000198270	TMEM116	0.00646708	0.491445
ENSG00000262902	MTCO1P40	0.00648259	0.143725
ENSG00000232956	SNHG15	0.00648581	0.157291
ENSG00000215030	RPL13P12	0.00649261	0.351685
ENSG00000269858	EGLN2	0.00649357	0.381318
ENSG00000196656	AC004057	0.00650516	0.274491
ENSG00000237899	RP4-739H11	0.00651436	0.287724
ENSG00000178623	GPR35	0.00651911	0.255107
ENSG00000187642	PERM1	0.00652144	0.056126
ENSG00000188897	CTD-3088G3	0.00652202	0.148237
ENSG00000251015	SLC25A30-AS1	0.00652293	0.165807
ENSG00000198736	MSRB1	0.00652317	0.2445
ENSG00000279196	RP11-1072A3	0.00653553	0.170486
ENSG00000166166	TRMT61A	0.00653798	0.403675
ENSG00000126432	PRDX5	0.0065431	0.247648
ENSG00000270195	RP11-572O17	0.00654934	0.0743475
ENSG00000255909	PDCD5P1	0.00656473	0.23125
ENSG00000248487	ABHD14A	0.00656672	0.297913
ENSG00000101255	TRIB3	0.00656864	0.148003
ENSG00000228817	BACH1-IT2	0.00657378	0.360569
ENSG00000243167	RPS10P28	0.00658815	0.316211
ENSG00000005486	RHBDD2	0.0065952	0.40655
ENSG00000261351	CTD-3185P2	0.00659532	0.359666
ENSG00000226287	TMEM191A	0.00659718	0.238654
ENSG00000138074	SLC5A6	0.00660595	0.399156
ENSG00000023572	GLRX2	0.00661413	0.431591
ENSG00000149806	FAU	0.00661469	0.319332
ENSG00000224216	RP13-228J13	0.0066289	0.489804
ENSG00000198888	MT-ND1	0.0066356	0.187901
ENSG00000157765	SLC34A2	0.00664375	0.191412
ENSG00000263933	#N/A	0.0066452	0.109823
ENSG00000143429	AC027612	0.00664913	0.317229
ENSG00000227589	RP5-1092A11	0.00665401	0.080226
ENSG00000237668	RPS15AP38	0.00666377	0.270264
ENSG00000241520	AC098820	0.00666639	0.461885
ENSG00000184486	POU3F2	0.00667374	0.264359
ENSG00000272655	POLR2J4	0.0066815	0.483668
ENSG00000099800	TIMM13	0.00669191	0.270207
ENSG00000241781	#N/A	0.00670059	0.0854743
ENSG00000127184	COX7C	0.00670797	0.32886
ENSG00000010626	LRRC23	0.00670823	0.400932
ENSG00000213640	EEF1DP4	0.00671285	0.207969
ENSG00000103168	TAF1C	0.00672776	0.361034
ENSG00000100003	SEC14L2	0.00672856	0.37968
ENSG00000141349	G6PC3	0.00673356	0.402056
ENSG00000075234	TTC38	0.00673859	0.45547
ENSG00000204564	C6orf136	0.0067482	0.329582
ENSG00000263072	ZNF213-AS1	0.00675079	0.467162
ENSG00000174775	HRAS	0.0067523	0.263294
ENSG00000116176	TPSG1	0.00675451	0.039688
ENSG00000145050	MANF	0.00675619	0.386802
ENSG00000271420	RP5-1057J7	0.00675998	0.15749
ENSG00000117616	RSRP1	0.00679979	0.203758
ENSG00000139343	SNRPF	0.00680011	0.34095
ENSG00000064270	ATP2C2	0.00680801	0.265195
ENSG00000185838	GNB1L	0.00681434	0.383585
ENSG00000169258	GPRIN1	0.00681875	0.36435
ENSG00000267855	NDUFA7	0.00682076	0.172855
ENSG00000233927	RPS28	0.00685957	0.385731
ENSG00000276418	RP11-26J3	0.00686347	0.492835
ENSG00000230337	RP4-635E18	0.00686446	0.190731
ENSG00000234936	AC010883	0.00688341	0.198188
ENSG00000135617	PRADC1	0.00688776	0.208026
ENSG00000159069	FBXW5	0.00689776	0.496414
ENSG00000241418	MCRIP2P1	0.00690268	0.0362289
ENSG00000167772	ANGPTL4	0.00691438	0.216654
ENSG00000177556	ATOX1	0.00692573	0.259872
ENSG00000167280	ENGASE	0.00693642	0.243629
ENSG00000119640	ACYP1	0.00694052	0.358954
ENSG00000152475	ZNF837	0.00694259	0.352443
ENSG00000241143	RPL32P9	0.00694428	0.227966
ENSG00000180879	SSR4	0.00694498	0.304084
ENSG00000277007	RP11-392O17	0.00694579	0.389582
ENSG00000104918	RETN	0.0069618	0.123808
ENSG00000260467	RP11-405F3	0.00696439	0.101953
ENSG00000281115	#N/A	0.0069683	0.105702
ENSG00000174886	NDUFA11	0.006971	0.181914
ENSG00000140264	SERF2	0.00698524	0.202679
ENSG00000223396	RP11-134G8	0.00698829	0.372622
ENSG00000207110	RNU1-106P	0.00700171	0.202057
ENSG00000226540	GAPDHP73	0.00700362	0.218995
ENSG00000234949	AC104667	0.00701126	0.186965
ENSG00000238140	RP11-253A20	0.00701457	0.210675
ENSG00000217889	KRT18P48	0.00701465	0.110674
ENSG00000228526	MIR34A	0.00703419	0.285706
ENSG00000185596	WASH3P	0.00704021	0.345732
ENSG00000186352	ANKRD37	0.00704945	0.468164
ENSG00000156170	NDUFAF6	0.00706614	0.490726
ENSG00000269881	AC004754	0.00707738	0.319385
ENSG00000080823	MOK	0.00709612	0.428422
ENSG00000259422	RP11-593F23	0.007104	0.148917
ENSG00000273473	LL09NC01-139C3	0.00711136	0.167832
ENSG00000159650	UROC1	0.00711166	0.15907
ENSG00000130675	MNX1	0.00711437	0.0542079
ENSG00000131459	GFPT2	0.00711912	0.205784
ENSG00000184470	TXNRD2	0.00715112	0.471051
ENSG00000167642	SPINT2	0.00716536	0.45604
ENSG00000160999	SH2B2	0.00716804	0.33891
ENSG00000243989	ACY1	0.00716924	0.321832
ENSG00000106028	SSBP1	0.00718087	0.457801
ENSG00000163382	NAXE	0.00718352	0.328923
ENSG00000230415	RP5-902P8	0.00718602	0.108055
ENSG00000122034	GTF3A	0.00719228	0.314347
ENSG00000215692	AC114730	0.00719297	0.20775
ENSG00000137700	SLC37A4	0.00720571	0.352862
ENSG00000227373	RP11-160H22	0.00722087	0.328759
ENSG00000280369	CTD-2256P15	0.00722123	0.114719
ENSG00000215014	RP5-832C2	0.00722684	0.437978
ENSG00000124232	RBPJL	0.00722817	0.0577075
ENSG00000275479	RP11-334C17	0.00722929	0.290603
ENSG00000159685	CHCHD6	0.00723223	0.425091
ENSG00000213253	RPL12P42	0.00723591	0.354523
ENSG00000131116	ZNF428	0.00723843	0.450849
ENSG00000262519	TXNP4	0.00724134	0.098761
ENSG00000227379	PPIAP2	0.00724722	0.0909688
ENSG00000204922	UQCC3	0.0072491	0.214527
ENSG00000242147	RP13-463N16	0.00725329	0.31705
ENSG00000214748	RP11-332E4	0.00726049	0.175174
ENSG00000267567	CTD-2538C1	0.00726142	0.1958
ENSG00000274265	CH17-189H20	0.00726596	0.302639
ENSG00000205078	SYCE1L	0.00726767	0.119535
ENSG00000106803	SEC61B	0.00727671	0.430124
ENSG00000255746	RP11-283I3	0.00728384	0.353954
ENSG00000234899	SOX9-AS1	0.00730659	0.430572
ENSG00000249098	RP11-39E3	0.00730912	0
ENSG00000236627	RP11-252P19	0.00731166	0
ENSG00000267838	AC008746	0.00732612	0.154805
ENSG00000185624	P4HB	0.00732907	0.266661
ENSG00000181085	MAPK15	0.00735221	0.162299
ENSG00000066379	ZNRD1	0.00735258	0.472488
ENSG00000249680	TUBA3GP	0.00735633	0.030931
ENSG00000184647	PRSS55	0.00736223	0.0801685
ENSG00000236618	PITPNA-AS1	0.00736522	0.429625
ENSG00000139547	RDH16	0.007371	0.293727
ENSG00000105694	TCEB1P28	0.00737107	0.346743
ENSG00000219149	RP11-214N16	0.00737167	0.126385
ENSG00000213453	FTH1P3	0.00738803	0.356423
ENSG00000277463	CTD-3035K23	0.00740419	0.111334
ENSG00000205879	FAM90A2P	0.00740919	0.318337
ENSG00000129932	DOHH	0.00741339	0.421221
ENSG00000116883	RP11-268J15	0.00742465	0.100366
ENSG00000235706	DICER1-AS1	0.00743175	0.307162
ENSG00000214087	ARL16	0.00744042	0.330431
ENSG00000266268	RP11-172F10	0.00744164	0.105188
ENSG00000234985	RP11-3L10	0.0074748	0.359007
ENSG00000237505	PKN2-AS1	0.00747769	0.442998
ENSG00000220583	RPL35P2	0.00748348	0.35658
ENSG00000248180	GAPDHP60	0.00749129	0.339461
ENSG00000123349	PFDN5	0.00749338	0.387497
ENSG00000179141	MTUS2-AS1	0.00751623	0.121459
ENSG00000237232	ZNF295-AS1	0.00752431	0.248866
ENSG00000274272	RP11-44M6	0.00752531	0.177034
ENSG00000188760	TMEM198	0.00752743	0.270508
ENSG00000213352	GAPDHP44	0.00754131	0.291381
ENSG00000218175	AC016739	0.00755002	0.35599
ENSG00000173457	PPP1R14B	0.00755996	0.162337
ENSG00000232022	FAAHP1	0.00756083	0.205182
ENSG00000248527	MTATP6P1	0.00756851	0.198082
ENSG00000158863	FAM160B2	0.00757669	0.370548
ENSG00000167113	COQ4	0.00758706	0.402338
ENSG00000169692	AGPAT2	0.00758763	0.301096
ENSG00000213199	ASIC3	0.00759623	0.107974
ENSG00000240291	RP11-499P20	0.00759847	0.274794
ENSG00000188735	TMEM120B	0.00760006	0.300458
ENSG00000233401	PRKAR1AP1	0.00760267	0.154273
ENSG00000276830	MIR6730	0.00760496	0.15772
ENSG00000127415	IDUA	0.00763673	0.286191
ENSG00000248787	RP11-666A20	0.00763845	0.44815
ENSG00000075399	VPS9D1	0.00764676	0.296172
ENSG00000265799	RP11-387H17	0.00765028	0.0979377
ENSG00000257433	RP1-197B17	0.00765844	0.386193
ENSG00000177710	SLC35G5	0.00766024	0.0875986
ENSG00000118369	USP35	0.00766273	0.406267
ENSG00000214857	SHFM1P1	0.00766354	0.174052
ENSG00000163885	CFAP100	0.00766766	0.198057
ENSG00000178055	PRSS42	0.00767053	0.352377
ENSG00000116898	MRPS15	0.00767585	0.212281
ENSG00000182109	RP11-69E11	0.00768872	0.185706
ENSG00000204540	PSORS1C1	0.00769731	0.461044
ENSG00000246982	RP1-179N16	0.00769806	0.212432
ENSG00000272662	RP11-190C22	0.00769899	0.0525194
ENSG00000260955	RP11-30L15	0.00771103	0.276466
ENSG00000261924	CTD-2561B21	0.00772451	0.257371
ENSG00000111641	NOP2	0.00773361	0.347685
ENSG00000235821	IFITM4P	0.00773634	0.317543
ENSG00000162076	FLYWCH2	0.00774303	0.461583
ENSG00000173156	RHOD	0.0077462	0.236249
ENSG00000180999	C1orf105	0.00774862	0.269877
ENSG00000279799	AC006077	0.00775532	0.0637985
ENSG00000197345	MRPL21	0.00776244	0.339151
ENSG00000215187	FAM166B	0.00777441	0.24337
ENSG00000177169	ULK1	0.00778756	0.458823
ENSG00000128228	SDF2L1	0.00779343	0.195801
ENSG00000227351	NANOGP6	0.00779854	0.0690169
ENSG00000070729	CNGB1	0.00780574	0.168704
ENSG00000185163	DDX51	0.00780929	0.430755
ENSG00000164896	FASTK	0.00781249	0.213553
ENSG00000198763	MT-ND2	0.00781812	0.227585
ENSG00000172216	CEBPB	0.00781826	0.249246
ENSG00000279624	#N/A	0.00782067	0.231468
ENSG00000239779	WBP1	0.00782437	0.466132
ENSG00000203761	MSTO2P	0.00782647	0.21042
ENSG00000250379	RP11-23P13	0.00782839	0.16147
ENSG00000274267	HIST1H3B	0.00783603	0.253459
ENSG00000182196	ARL6IP4	0.00785348	0.109141
ENSG00000260542	RP13-379O24	0.00785401	0.0218391
ENSG00000153363	LINC00467	0.00785943	0.456975
ENSG00000265480	KRT18P55	0.00786684	0.225749
ENSG00000258199	RP11-977G19	0.00787207	0.215507
ENSG00000182362	YBEY	0.00787264	0.456966
ENSG00000260589	STAM-AS1	0.00787805	0.199131
ENSG00000231437	RP11-88H9	0.00788337	0.0998614
ENSG00000145198	VWA5B2	0.00789025	0.284103
ENSG00000250075	RP11-584P21	0.0078924	0.30436
ENSG00000139914	FITM1	0.00789452	0.230606
ENSG00000179111	HES7	0.00791052	0.122999
ENSG00000127540	UQCR11	0.00791478	0.253153
ENSG00000275441	RP11-666O2	0.00791614	0.0873621
ENSG00000260923	AC137934	0.00793057	0.218778
ENSG00000229833	PET100	0.00793119	0.197653
ENSG00000211450	C11orf31	0.00793412	0.373554
ENSG00000172009	THOP1	0.00793632	0.414173
ENSG00000228126	FALEC	0.00793912	0.319396
ENSG00000254065	RP11-697N18	0.00794009	0.183482
ENSG00000276712	MIR7111	0.00794769	0.081521
ENSG00000250363	KRT18P21	0.00794917	0.268351
ENSG00000117305	HMGCL	0.00795228	0.47021
ENSG00000142303	ADAMTS10	0.00796832	0.270682
ENSG00000256609	RP11-64B16	0.00797455	0.26772
ENSG00000237190	CDKN2AIPNL	0.00798823	0.388939
ENSG00000239569	KMT2E-AS1	0.00799504	0.159827
ENSG00000249115	HAUS5	0.00801074	0.463693
ENSG00000272735	RP11-467P9	0.00801862	0.0857144
ENSG00000263627	PPP4R1-AS1	0.00802369	0.18985
ENSG00000225506	CYP4A22-AS1	0.00802717	0.244256
ENSG00000243193	CTA-360L10	0.00805137	0.0503497
ENSG00000128683	GAD1	0.00807302	0.223188
ENSG00000233562	RP11-548N1	0.00807811	0.164421
ENSG00000261040	WFDC21P	0.00808026	0.13031
ENSG00000261377	PDCD6IPP2	0.00808104	0.237834
ENSG00000240849	TMEM189	0.00809475	0.442756
ENSG00000169020	ATP5I	0.0080948	0.175416
ENSG00000271936	RP11-443B20	0.00809825	0.419428
ENSG00000228807	MRPS18CP6	0.0081004	0.0713548
ENSG00000124370	MCEE	0.00810141	0.490105
ENSG00000146556	WASH2P	0.00810345	0.328704
ENSG00000172183	ISG20	0.0081076	0.310089
ENSG00000050767	COL23A1	0.00811441	0.411693
ENSG00000168936	TMEM129	0.00811635	0.466088
ENSG00000272822	RP11-302B13	0.00811768	0.229323
ENSG00000218426	RP11-475C16	0.00812782	0.362217
ENSG00000004455	AK2	0.00812814	0.471118
ENSG00000271980	CTD-2256P15	0.00813987	0.17618
ENSG00000273002	RP11-336K24	0.00815302	0.216882
ENSG00000103037	SETD6	0.00815526	0.454677
ENSG00000149016	TUT1	0.00815911	0.389877
ENSG00000074964	ARHGEF10L	0.00817707	0.428026
ENSG00000082929	LINC01587	0.00818326	0.181566
ENSG00000141295	SCRN2	0.00818955	0.389323
ENSG00000237886	NALT1	0.00819125	0.187813
ENSG00000044446	PHKA2	0.00820322	0.447872
ENSG00000162910	MRPL55	0.00820404	0.152261
ENSG00000147889	CDKN2A	0.00820442	0.26707
ENSG00000253404	AC034243	0.00821402	0.248238
ENSG00000175279	APITD1	0.0082206	0.413615
ENSG00000123159	GIPC1	0.00822464	0.375561
ENSG00000172270	BSG	0.00822547	0.253149
ENSG00000146828	SLC12A9	0.00824924	0.459469
ENSG00000270781	RP11-501C14	0.00824949	0.196419
ENSG00000229656	RP11-462L8	0.00825066	0.267957
ENSG00000273576	RP11-390P24	0.00826104	0.358301
ENSG00000168653	NDUFS5	0.00828467	0.210169
ENSG00000146425	DYNLT1	0.00828474	0.364402
ENSG00000232663	RP3-477M7	0.00829627	0.15996
ENSG00000132635	PCED1A	0.00830454	0.376125
ENSG00000080293	SCTR	0.00831458	0.379494
ENSG00000240520	UOX	0.00831717	0.104275
ENSG00000241641	RPS23P6	0.00831748	0.0430517
ENSG00000230162	CT45A11P	0.00832185	0.312053
ENSG00000236756	DNAJC9-AS1	0.00832778	0.315594
ENSG00000227440	ATP5G1P4	0.00833079	0.162288
ENSG00000161013	MGAT4B	0.00833844	0.389857
ENSG00000182600	C2orf82	0.00834276	0.0413358
ENSG00000229893	AC004549	0.00836587	0.186609
ENSG00000184207	PGP	0.00836688	0.267614
ENSG00000171045	TSNARE1	0.00838934	0.432519
ENSG00000228253	MT-ATP8	0.0083998	0.33831
ENSG00000245149	RNF139-AS1	0.00842982	0.225986
ENSG00000090013	BLVRB	0.00844824	0.339654
ENSG00000198744	MTCO3P12	0.00845831	0.240577
ENSG00000213261	EEF1B2P6	0.00845992	0.278676
ENSG00000242114	MTFP1	0.00846009	0.233516
ENSG00000276831	CTD-2105E13	0.00846223	0.0439304
ENSG00000278919	AP006285	0.00846266	0.20011
ENSG00000207175	RNU1-67P	0.00846701	0.181648
ENSG00000127578	WFIKKN1	0.00846927	0.113893
ENSG00000277476	RP11-147L13	0.00847567	0.254827
ENSG00000269072	CTD-3187F8	0.0084833	0.38432
ENSG00000090554	FLT3LG	0.0084863	0.462088
ENSG00000230592	RPSAP8	0.00848771	0.358975
ENSG00000231852	CYP21A2	0.008492	0.133942
ENSG00000071894	CPSF1	0.00851659	0.443865
ENSG00000277144	RP11-59H7	0.00853141	0.217894
ENSG00000213376	GAPDHP71	0.00853537	0.346738
ENSG00000260276	RP11-77H9	0.00853674	0.379477
ENSG00000058453	CROCC	0.00854328	0.3857
ENSG00000143847	PPFIA4	0.00854527	0.158648
ENSG00000169976	SF3B5	0.00854692	0.434714
ENSG00000259001	RPPH1	0.00855403	0.165195
ENSG00000205500	AC013472	0.00856293	0.19486
ENSG00000152253	SPC25	0.00856787	0.408806
ENSG00000139899	CBLN3	0.00857987	0.335669
ENSG00000213601	KRT18P19	0.00858239	0.231115
ENSG00000269867	CTD-2583A14	0.00859592	0.460215
ENSG00000235029	MNX1-AS2	0.00859924	0.0139698
ENSG00000223313	RNU6-516P	0.00860013	0.399325
ENSG00000243297	RPL31P61	0.0086075	0.329922
ENSG00000086717	PPEF1	0.00861748	0.273125
ENSG00000131368	MRPS25	0.00862035	0.436407
ENSG00000230148	HOXB-AS1	0.00862325	0.215574
ENSG00000272953	RP11-1275H24	0.0086288	0.0901975
[truncated: 185 more rows]
